# Supplementary material for: Niche partitioning and coexistence of two spiders of the genus Peucetia (Araneae, Oxyopidae) inhabiting Trichogoniopsis adenantha plants (Asterales, Asteraceae)
Source: PLoS One. 2019 Oct 2;14(10):e0213887. doi: 10.1371/journal.pone.0213887 (PMC6774474; doi:10.1371/journal.pone.0213887)
Supplement: S1 Table — This data set is about the phenology and abundance of the two species of Peucetia over the two and a half years. Each month we register 300 plants of Trichogoniopsis adenantha randomly to register the spiders. We recorded for each spider the developmental stage, sex and part of the plant where the individual was. (TXT) [file pone.0213887.s001.txt]

# plant	date	type of area	# spider	specie	2 inst	3 inst	4 inst	5 inst	6 inst	7 inst	8 inst	sub male	sum female	male	female	sex of the adult	instar	flower head	dry flower head	leave	stem	Shelter	observation
1	18/jul/13	open	1	flava	0	0	1	0	0	0	0	0	0	0	0	0	4				1
1	18/jul/13	open	2	flava	0	0	0	1	0	0	0	0	0	0	0	0	5	1
1	18/jul/13	open	3	flava	0	0	0	1	0	0	0	0	0	0	0	0	5	1
1	18/jul/13	open	4	flava	0	0	0	1	0	0	0	0	0	0	0	0	5	1
1	18/jul/13	open	5	flava	0	0	0	1	0	0	0	0	0	0	0	0	5	1
1	18/jul/13	open	6	flava	0	0	0	1	0	0	0	0	0	0	0	0	5	1
1	18/jul/13	open	7	flava	0	0	0	1	0	0	0	0	0	0	0	0	5			1
1	18/jul/13	open	8	flava	0	0	0	1	0	0	0	0	0	0	0	0	5			1
1	18/jul/13	open	9	flava	0	0	0	1	0	0	0	0	0	0	0	0	5			1
1	18/jul/13	open	10	flava	0	0	0	1	0	0	0	0	0	0	0	0	5			1
1	18/jul/13	open	11	flava	0	0	0	1	0	0	0	0	0	0	0	0	5			1
1	18/jul/13	open	12	flava	0	0	0	0	0	1	0	0	0	0	0	0	7		1
2	18/jul/13	open	0	0	0	0	0	0	0	0	0	0	0	0	0	0	0
3	18/jul/13	open	0	0	0	0	0	0	0	0	0	0	0	0	0	0	0
4	18/jul/13	open	0	0	0	0	0	0	0	0	0	0	0	0	0	0	0
5	18/jul/13	open	0	0	0	0	0	0	0	0	0	0	0	0	0	0	0
6	18/jul/13	open	0	0	0	0	0	0	0	0	0	0	0	0	0	0	0
7	18/jul/13	open	0	0	0	0	0	0	0	0	0	0	0	0	0	0	0
8	18/jul/13	open	0	0	0	0	0	0	0	0	0	0	0	0	0	0	0
9	18/jul/13	open	0	0	0	0	0	0	0	0	0	0	0	0	0	0	0
10	18/jul/13	open	0	0	0	0	0	0	0	0	0	0	0	0	0	0	0
11	18/jul/13	open	0	0	0	0	0	0	0	0	0	0	0	0	0	0	0
12	18/jul/13	open	0	0	0	0	0	0	0	0	0	0	0	0	0	0	0
13	18/jul/13	open	0	0	0	0	0	0	0	0	0	0	0	0	0	0	0
14	18/jul/13	open	0	0	0	0	0	0	0	0	0	0	0	0	0	0	0
15	18/jul/13	open	0	0	0	0	0	0	0	0	0	0	0	0	0	0	0
16	18/jul/13	open	0	0	0	0	0	0	0	0	0	0	0	0	0	0	0
17	18/jul/13	open	0	0	0	0	0	0	0	0	0	0	0	0	0	0	0
18	18/jul/13	open	0	0	0	0	0	0	0	0	0	0	0	0	0	0	0
19	18/jul/13	open	0	0	0	0	0	0	0	0	0	0	0	0	0	0	0
20	18/jul/13	open	0	0	0	0	0	0	0	0	0	0	0	0	0	0	0
21	18/jul/13	open	0	0	0	0	0	0	0	0	0	0	0	0	0	0	0
22	18/jul/13	open	0	0	0	0	0	0	0	0	0	0	0	0	0	0	0
23	18/jul/13	open	0	0	0	0	0	0	0	0	0	0	0	0	0	0	0
24	18/jul/13	open	0	0	0	0	0	0	0	0	0	0	0	0	0	0	0
25	18/jul/13	open	0	0	0	0	0	0	0	0	0	0	0	0	0	0	0
26	18/jul/13	open	0	0	0	0	0	0	0	0	0	0	0	0	0	0	0
27	18/jul/13	open	0	0	0	0	0	0	0	0	0	0	0	0	0	0	0
28	18/jul/13	open	0	0	0	0	0	0	0	0	0	0	0	0	0	0	0
29	18/jul/13	open	0	0	0	0	0	0	0	0	0	0	0	0	0	0	0
30	18/jul/13	open	0	0	0	0	0	0	0	0	0	0	0	0	0	0	0
31	18/jul/13	open	0	0	0	0	0	0	0	0	0	0	0	0	0	0	0
32	18/jul/13	open	0	0	0	0	0	0	0	0	0	0	0	0	0	0	0
33	18/jul/13	open	0	0	0	0	0	0	0	0	0	0	0	0	0	0	0
34	18/jul/13	open	0	0	0	0	0	0	0	0	0	0	0	0	0	0	0
35	18/jul/13	open	0	0	0	0	0	0	0	0	0	0	0	0	0	0	0
36	18/jul/13	open	0	0	0	0	0	0	0	0	0	0	0	0	0	0	0
37	18/jul/13	open	0	0	0	0	0	0	0	0	0	0	0	0	0	0	0
38	18/jul/13	open	0	0	0	0	0	0	0	0	0	0	0	0	0	0	0
39	18/jul/13	open	0	0	0	0	0	0	0	0	0	0	0	0	0	0	0
40	18/jul/13	open	0	0	0	0	0	0	0	0	0	0	0	0	0	0	0
41	18/jul/13	open	0	0	0	0	0	0	0	0	0	0	0	0	0	0	0
42	18/jul/13	open	0	0	0	0	0	0	0	0	0	0	0	0	0	0	0
43	18/jul/13	open	0	0	0	0	0	0	0	0	0	0	0	0	0	0	0
44	18/jul/13	open	0	0	0	0	0	0	0	0	0	0	0	0	0	0	0
45	18/jul/13	open	0	0	0	0	0	0	0	0	0	0	0	0	0	0	0
46	18/jul/13	open	0	0	0	0	0	0	0	0	0	0	0	0	0	0	0
47	18/jul/13	open	0	0	0	0	0	0	0	0	0	0	0	0	0	0	0
48	18/jul/13	open	0	0	0	0	0	0	0	0	0	0	0	0	0	0	0
49	18/jul/13	open	0	0	0	0	0	0	0	0	0	0	0	0	0	0	0
50	18/jul/13	open	0	0	0	0	0	0	0	0	0	0	0	0	0	0	0
51	18/jul/13	open	0	0	0	0	0	0	0	0	0	0	0	0	0	0	0
52	18/jul/13	open	0	0	0	0	0	0	0	0	0	0	0	0	0	0	0
53	18/jul/13	open	0	0	0	0	0	0	0	0	0	0	0	0	0	0	0
54	18/jul/13	open	0	0	0	0	0	0	0	0	0	0	0	0	0	0	0
55	18/jul/13	open	0	0	0	0	0	0	0	0	0	0	0	0	0	0	0
56	18/jul/13	open	0	0	0	0	0	0	0	0	0	0	0	0	0	0	0
57	18/jul/13	open	0	0	0	0	0	0	0	0	0	0	0	0	0	0	0
58	18/jul/13	open	0	0	0	0	0	0	0	0	0	0	0	0	0	0	0
59	18/jul/13	open	0	0	0	0	0	0	0	0	0	0	0	0	0	0	0
60	18/jul/13	open	0	0	0	0	0	0	0	0	0	0	0	0	0	0	0
61	18/jul/13	open	0	0	0	0	0	0	0	0	0	0	0	0	0	0	0
62	18/jul/13	open	0	0	0	0	0	0	0	0	0	0	0	0	0	0	0
63	18/jul/13	open	0	0	0	0	0	0	0	0	0	0	0	0	0	0	0
64	18/jul/13	open	0	0	0	0	0	0	0	0	0	0	0	0	0	0	0
65	18/jul/13	open	0	0	0	0	0	0	0	0	0	0	0	0	0	0	0
66	18/jul/13	open	0	0	0	0	0	0	0	0	0	0	0	0	0	0	0
67	18/jul/13	open	0	0	0	0	0	0	0	0	0	0	0	0	0	0	0
68	18/jul/13	open	0	0	0	0	0	0	0	0	0	0	0	0	0	0	0
69	18/jul/13	open	0	0	0	0	0	0	0	0	0	0	0	0	0	0	0
70	18/jul/13	open	0	0	0	0	0	0	0	0	0	0	0	0	0	0	0
71	18/jul/13	open	0	0	0	0	0	0	0	0	0	0	0	0	0	0	0
72	18/jul/13	open	0	0	0	0	0	0	0	0	0	0	0	0	0	0	0
73	18/jul/13	open	0	0	0	0	0	0	0	0	0	0	0	0	0	0	0
74	18/jul/13	open	0	0	0	0	0	0	0	0	0	0	0	0	0	0	0
75	18/jul/13	open	0	0	0	0	0	0	0	0	0	0	0	0	0	0	0
76	18/jul/13	open	0	0	0	0	0	0	0	0	0	0	0	0	0	0	0
77	18/jul/13	open	0	0	0	0	0	0	0	0	0	0	0	0	0	0	0
78	18/jul/13	open	0	0	0	0	0	0	0	0	0	0	0	0	0	0	0
79	18/jul/13	open	0	0	0	0	0	0	0	0	0	0	0	0	0	0	0
80	18/jul/13	open	0	0	0	0	0	0	0	0	0	0	0	0	0	0	0
81	18/jul/13	open	0	0	0	0	0	0	0	0	0	0	0	0	0	0	0
82	18/jul/13	open	0	0	0	0	0	0	0	0	0	0	0	0	0	0	0
83	18/jul/13	open	0	0	0	0	0	0	0	0	0	0	0	0	0	0	0
84	18/jul/13	open	0	0	0	0	0	0	0	0	0	0	0	0	0	0	0
85	18/jul/13	open	0	0	0	0	0	0	0	0	0	0	0	0	0	0	0
86	18/jul/13	open	0	0	0	0	0	0	0	0	0	0	0	0	0	0	0
87	18/jul/13	open	0	0	0	0	0	0	0	0	0	0	0	0	0	0	0
88	18/jul/13	open	0	0	0	0	0	0	0	0	0	0	0	0	0	0	0
89	18/jul/13	open	0	0	0	0	0	0	0	0	0	0	0	0	0	0	0
90	18/jul/13	open	0	0	0	0	0	0	0	0	0	0	0	0	0	0	0
91	18/jul/13	open	0	0	0	0	0	0	0	0	0	0	0	0	0	0	0
92	18/jul/13	open	0	0	0	0	0	0	0	0	0	0	0	0	0	0	0
93	18/jul/13	open	0	0	0	0	0	0	0	0	0	0	0	0	0	0	0
94	18/jul/13	open	0	0	0	0	0	0	0	0	0	0	0	0	0	0	0
95	18/jul/13	open	0	0	0	0	0	0	0	0	0	0	0	0	0	0	0
96	18/jul/13	open	0	0	0	0	0	0	0	0	0	0	0	0	0	0	0
97	18/jul/13	open	0	0	0	0	0	0	0	0	0	0	0	0	0	0	0
98	18/jul/13	open	0	0	0	0	0	0	0	0	0	0	0	0	0	0	0
99	18/jul/13	open	0	0	0	0	0	0	0	0	0	0	0	0	0	0	0
100	18/jul/13	open	0	0	0	0	0	0	0	0	0	0	0	0	0	0	0
101	18/jul/13	open	0	0	0	0	0	0	0	0	0	0	0	0	0	0	0
102	18/jul/13	open	0	0	0	0	0	0	0	0	0	0	0	0	0	0	0
103	18/jul/13	open	0	0	0	0	0	0	0	0	0	0	0	0	0	0	0
104	18/jul/13	open	0	0	0	0	0	0	0	0	0	0	0	0	0	0	0
105	18/jul/13	open	0	0	0	0	0	0	0	0	0	0	0	0	0	0	0
106	18/jul/13	open	0	0	0	0	0	0	0	0	0	0	0	0	0	0	0
107	18/jul/13	open	0	0	0	0	0	0	0	0	0	0	0	0	0	0	0
108	18/jul/13	open	0	0	0	0	0	0	0	0	0	0	0	0	0	0	0
109	18/jul/13	open	0	0	0	0	0	0	0	0	0	0	0	0	0	0	0
110	18/jul/13	open	0	0	0	0	0	0	0	0	0	0	0	0	0	0	0
111	18/jul/13	open	0	0	0	0	0	0	0	0	0	0	0	0	0	0	0
112	18/jul/13	open	0	0	0	0	0	0	0	0	0	0	0	0	0	0	0
113	18/jul/13	open	0	0	0	0	0	0	0	0	0	0	0	0	0	0	0
114	18/jul/13	open	0	0	0	0	0	0	0	0	0	0	0	0	0	0	0
115	18/jul/13	open	0	0	0	0	0	0	0	0	0	0	0	0	0	0	0
116	18/jul/13	open	0	0	0	0	0	0	0	0	0	0	0	0	0	0	0
117	18/jul/13	open	0	0	0	0	0	0	0	0	0	0	0	0	0	0	0
118	18/jul/13	open	0	0	0	0	0	0	0	0	0	0	0	0	0	0	0
119	18/jul/13	open	0	0	0	0	0	0	0	0	0	0	0	0	0	0	0
120	18/jul/13	open	0	0	0	0	0	0	0	0	0	0	0	0	0	0	0
121	18/jul/13	open	0	0	0	0	0	0	0	0	0	0	0	0	0	0	0
122	18/jul/13	open	0	0	0	0	0	0	0	0	0	0	0	0	0	0	0
123	18/jul/13	open	0	0	0	0	0	0	0	0	0	0	0	0	0	0	0
124	18/jul/13	open	0	0	0	0	0	0	0	0	0	0	0	0	0	0	0
125	18/jul/13	open	0	0	0	0	0	0	0	0	0	0	0	0	0	0	0
126	18/jul/13	open	0	0	0	0	0	0	0	0	0	0	0	0	0	0	0
127	18/jul/13	open	0	0	0	0	0	0	0	0	0	0	0	0	0	0	0
128	18/jul/13	open	0	0	0	0	0	0	0	0	0	0	0	0	0	0	0
129	18/jul/13	open	0	0	0	0	0	0	0	0	0	0	0	0	0	0	0
130	18/jul/13	open	0	0	0	0	0	0	0	0	0	0	0	0	0	0	0
131	18/jul/13	open	0	0	0	0	0	0	0	0	0	0	0	0	0	0	0
132	18/jul/13	open	0	0	0	0	0	0	0	0	0	0	0	0	0	0	0
133	18/jul/13	open	0	0	0	0	0	0	0	0	0	0	0	0	0	0	0
134	18/jul/13	open	0	0	0	0	0	0	0	0	0	0	0	0	0	0	0
135	18/jul/13	open	0	0	0	0	0	0	0	0	0	0	0	0	0	0	0
136	18/jul/13	open	0	0	0	0	0	0	0	0	0	0	0	0	0	0	0
137	18/jul/13	open	0	0	0	0	0	0	0	0	0	0	0	0	0	0	0
138	18/jul/13	open	0	0	0	0	0	0	0	0	0	0	0	0	0	0	0
139	18/jul/13	open	0	0	0	0	0	0	0	0	0	0	0	0	0	0	0
140	18/jul/13	open	0	0	0	0	0	0	0	0	0	0	0	0	0	0	0
141	18/jul/13	open	0	0	0	0	0	0	0	0	0	0	0	0	0	0	0
142	18/jul/13	open	0	0	0	0	0	0	0	0	0	0	0	0	0	0	0
143	18/jul/13	open	0	0	0	0	0	0	0	0	0	0	0	0	0	0	0
144	18/jul/13	open	0	0	0	0	0	0	0	0	0	0	0	0	0	0	0
145	18/jul/13	open	0	0	0	0	0	0	0	0	0	0	0	0	0	0	0
146	18/jul/13	open	0	0	0	0	0	0	0	0	0	0	0	0	0	0	0
147	18/jul/13	open	0	0	0	0	0	0	0	0	0	0	0	0	0	0	0
148	18/jul/13	open	0	0	0	0	0	0	0	0	0	0	0	0	0	0	0
149	18/jul/13	open	0	0	0	0	0	0	0	0	0	0	0	0	0	0	0
150	18/jul/13	open	0	0	0	0	0	0	0	0	0	0	0	0	0	0	0
151	18/jul/13	open	0	0	0	0	0	0	0	0	0	0	0	0	0	0	0
152	18/jul/13	open	0	0	0	0	0	0	0	0	0	0	0	0	0	0	0
153	18/jul/13	open	0	0	0	0	0	0	0	0	0	0	0	0	0	0	0
154	18/jul/13	open	0	0	0	0	0	0	0	0	0	0	0	0	0	0	0
155	18/jul/13	open	0	0	0	0	0	0	0	0	0	0	0	0	0	0	0
156	18/jul/13	open	0	0	0	0	0	0	0	0	0	0	0	0	0	0	0
157	18/jul/13	open	0	0	0	0	0	0	0	0	0	0	0	0	0	0	0
158	18/jul/13	open	0	0	0	0	0	0	0	0	0	0	0	0	0	0	0
159	18/jul/13	open	0	0	0	0	0	0	0	0	0	0	0	0	0	0	0
160	18/jul/13	open	0	0	0	0	0	0	0	0	0	0	0	0	0	0	0
161	18/jul/13	open	0	0	0	0	0	0	0	0	0	0	0	0	0	0	0
162	18/jul/13	open	0	0	0	0	0	0	0	0	0	0	0	0	0	0	0
163	18/jul/13	open	0	0	0	0	0	0	0	0	0	0	0	0	0	0	0
164	18/jul/13	open	0	0	0	0	0	0	0	0	0	0	0	0	0	0	0
165	18/jul/13	open	0	0	0	0	0	0	0	0	0	0	0	0	0	0	0
166	18/jul/13	open	0	0	0	0	0	0	0	0	0	0	0	0	0	0	0
167	18/jul/13	open	0	0	0	0	0	0	0	0	0	0	0	0	0	0	0
168	18/jul/13	open	0	0	0	0	0	0	0	0	0	0	0	0	0	0	0
169	18/jul/13	open	0	0	0	0	0	0	0	0	0	0	0	0	0	0	0
170	18/jul/13	open	0	0	0	0	0	0	0	0	0	0	0	0	0	0	0
171	18/jul/13	open	0	0	0	0	0	0	0	0	0	0	0	0	0	0	0
172	18/jul/13	open	0	0	0	0	0	0	0	0	0	0	0	0	0	0	0
173	18/jul/13	open	0	0	0	0	0	0	0	0	0	0	0	0	0	0	0
174	18/jul/13	open	0	0	0	0	0	0	0	0	0	0	0	0	0	0	0
175	18/jul/13	open	0	0	0	0	0	0	0	0	0	0	0	0	0	0	0
176	18/jul/13	open	0	0	0	0	0	0	0	0	0	0	0	0	0	0	0
177	18/jul/13	open	0	0	0	0	0	0	0	0	0	0	0	0	0	0	0
178	18/jul/13	open	0	0	0	0	0	0	0	0	0	0	0	0	0	0	0
179	18/jul/13	open	0	0	0	0	0	0	0	0	0	0	0	0	0	0	0
180	18/jul/13	open	0	0	0	0	0	0	0	0	0	0	0	0	0	0	0
181	18/jul/13	open	0	0	0	0	0	0	0	0	0	0	0	0	0	0	0
182	18/jul/13	open	0	0	0	0	0	0	0	0	0	0	0	0	0	0	0
183	18/jul/13	open	0	0	0	0	0	0	0	0	0	0	0	0	0	0	0
184	18/jul/13	open	0	0	0	0	0	0	0	0	0	0	0	0	0	0	0
185	18/jul/13	open	0	0	0	0	0	0	0	0	0	0	0	0	0	0	0
186	18/jul/13	open	0	0	0	0	0	0	0	0	0	0	0	0	0	0	0
187	18/jul/13	open	0	0	0	0	0	0	0	0	0	0	0	0	0	0	0
188	18/jul/13	open	0	0	0	0	0	0	0	0	0	0	0	0	0	0	0
189	18/jul/13	open	0	0	0	0	0	0	0	0	0	0	0	0	0	0	0
190	18/jul/13	open	0	0	0	0	0	0	0	0	0	0	0	0	0	0	0
191	18/jul/13	open	0	0	0	0	0	0	0	0	0	0	0	0	0	0	0
192	18/jul/13	open	0	0	0	0	0	0	0	0	0	0	0	0	0	0	0
193	18/jul/13	open	0	0	0	0	0	0	0	0	0	0	0	0	0	0	0
194	18/jul/13	open	0	0	0	0	0	0	0	0	0	0	0	0	0	0	0
195	18/jul/13	open	0	0	0	0	0	0	0	0	0	0	0	0	0	0	0
196	18/jul/13	open	0	0	0	0	0	0	0	0	0	0	0	0	0	0	0
197	18/jul/13	open	0	0	0	0	0	0	0	0	0	0	0	0	0	0	0
198	18/jul/13	open	0	0	0	0	0	0	0	0	0	0	0	0	0	0	0
199	18/jul/13	open	0	0	0	0	0	0	0	0	0	0	0	0	0	0	0
200	18/jul/13	open	0	0	0	0	0	0	0	0	0	0	0	0	0	0	0
1	18/jul/13	shaded	1	Rubrolineata	0	0	0	0	1	0	0	0	0	0	0	0	6
1	18/jul/13	shaded	2	Rubrolineata	0	0	0	0	1	0	0	0	0	0	0	0	6
2	18/jul/13	shaded	0	0	0	0	0	0	0	0	0	0	0	0	0	0	0
3	18/jul/13	shaded	0	0	0	0	0	0	0	0	0	0	0	0	0	0	0
4	18/jul/13	shaded	0	0	0	0	0	0	0	0	0	0	0	0	0	0	0
5	18/jul/13	shaded	0	0	0	0	0	0	0	0	0	0	0	0	0	0	0
6	18/jul/13	shaded	0	0	0	0	0	0	0	0	0	0	0	0	0	0	0
7	18/jul/13	shaded	0	0	0	0	0	0	0	0	0	0	0	0	0	0	0
8	18/jul/13	shaded	0	0	0	0	0	0	0	0	0	0	0	0	0	0	0
9	18/jul/13	shaded	0	0	0	0	0	0	0	0	0	0	0	0	0	0	0
10	18/jul/13	shaded	0	0	0	0	0	0	0	0	0	0	0	0	0	0	0
11	18/jul/13	shaded	0	0	0	0	0	0	0	0	0	0	0	0	0	0	0
12	18/jul/13	shaded	0	0	0	0	0	0	0	0	0	0	0	0	0	0	0
13	18/jul/13	shaded	0	0	0	0	0	0	0	0	0	0	0	0	0	0	0
14	18/jul/13	shaded	0	0	0	0	0	0	0	0	0	0	0	0	0	0	0
15	18/jul/13	shaded	0	0	0	0	0	0	0	0	0	0	0	0	0	0	0
16	18/jul/13	shaded	0	0	0	0	0	0	0	0	0	0	0	0	0	0	0
17	18/jul/13	shaded	0	0	0	0	0	0	0	0	0	0	0	0	0	0	0
18	18/jul/13	shaded	0	0	0	0	0	0	0	0	0	0	0	0	0	0	0
19	18/jul/13	shaded	0	0	0	0	0	0	0	0	0	0	0	0	0	0	0
20	18/jul/13	shaded	0	0	0	0	0	0	0	0	0	0	0	0	0	0	0
21	18/jul/13	shaded	0	0	0	0	0	0	0	0	0	0	0	0	0	0	0
22	18/jul/13	shaded	0	0	0	0	0	0	0	0	0	0	0	0	0	0	0
23	18/jul/13	shaded	0	0	0	0	0	0	0	0	0	0	0	0	0	0	0
24	18/jul/13	shaded	0	0	0	0	0	0	0	0	0	0	0	0	0	0	0
25	18/jul/13	shaded	0	0	0	0	0	0	0	0	0	0	0	0	0	0	0
26	18/jul/13	shaded	0	0	0	0	0	0	0	0	0	0	0	0	0	0	0
27	18/jul/13	shaded	0	0	0	0	0	0	0	0	0	0	0	0	0	0	0
28	18/jul/13	shaded	0	0	0	0	0	0	0	0	0	0	0	0	0	0	0
29	18/jul/13	shaded	0	0	0	0	0	0	0	0	0	0	0	0	0	0	0
30	18/jul/13	shaded	0	0	0	0	0	0	0	0	0	0	0	0	0	0	0
31	18/jul/13	shaded	0	0	0	0	0	0	0	0	0	0	0	0	0	0	0
32	18/jul/13	shaded	0	0	0	0	0	0	0	0	0	0	0	0	0	0	0
33	18/jul/13	shaded	0	0	0	0	0	0	0	0	0	0	0	0	0	0	0
34	18/jul/13	shaded	0	0	0	0	0	0	0	0	0	0	0	0	0	0	0
35	18/jul/13	shaded	0	0	0	0	0	0	0	0	0	0	0	0	0	0	0
36	18/jul/13	shaded	0	0	0	0	0	0	0	0	0	0	0	0	0	0	0
37	18/jul/13	shaded	0	0	0	0	0	0	0	0	0	0	0	0	0	0	0
38	18/jul/13	shaded	0	0	0	0	0	0	0	0	0	0	0	0	0	0	0
39	18/jul/13	shaded	0	0	0	0	0	0	0	0	0	0	0	0	0	0	0
40	18/jul/13	shaded	0	0	0	0	0	0	0	0	0	0	0	0	0	0	0
41	18/jul/13	shaded	0	0	0	0	0	0	0	0	0	0	0	0	0	0	0
42	18/jul/13	shaded	0	0	0	0	0	0	0	0	0	0	0	0	0	0	0
43	18/jul/13	shaded	0	0	0	0	0	0	0	0	0	0	0	0	0	0	0
44	18/jul/13	shaded	0	0	0	0	0	0	0	0	0	0	0	0	0	0	0
45	18/jul/13	shaded	0	0	0	0	0	0	0	0	0	0	0	0	0	0	0
46	18/jul/13	shaded	0	0	0	0	0	0	0	0	0	0	0	0	0	0	0
47	18/jul/13	shaded	0	0	0	0	0	0	0	0	0	0	0	0	0	0	0
48	18/jul/13	shaded	0	0	0	0	0	0	0	0	0	0	0	0	0	0	0
49	18/jul/13	shaded	0	0	0	0	0	0	0	0	0	0	0	0	0	0	0
50	18/jul/13	shaded	0	0	0	0	0	0	0	0	0	0	0	0	0	0	0
51	18/jul/13	shaded	0	0	0	0	0	0	0	0	0	0	0	0	0	0	0
52	18/jul/13	shaded	0	0	0	0	0	0	0	0	0	0	0	0	0	0	0
53	18/jul/13	shaded	0	0	0	0	0	0	0	0	0	0	0	0	0	0	0
54	18/jul/13	shaded	0	0	0	0	0	0	0	0	0	0	0	0	0	0	0
55	18/jul/13	shaded	0	0	0	0	0	0	0	0	0	0	0	0	0	0	0
56	18/jul/13	shaded	0	0	0	0	0	0	0	0	0	0	0	0	0	0	0
57	18/jul/13	shaded	0	0	0	0	0	0	0	0	0	0	0	0	0	0	0
58	18/jul/13	shaded	0	0	0	0	0	0	0	0	0	0	0	0	0	0	0
59	18/jul/13	shaded	0	0	0	0	0	0	0	0	0	0	0	0	0	0	0
60	18/jul/13	shaded	0	0	0	0	0	0	0	0	0	0	0	0	0	0	0
61	18/jul/13	shaded	0	0	0	0	0	0	0	0	0	0	0	0	0	0	0
62	18/jul/13	shaded	0	0	0	0	0	0	0	0	0	0	0	0	0	0	0
63	18/jul/13	shaded	0	0	0	0	0	0	0	0	0	0	0	0	0	0	0
64	18/jul/13	shaded	0	0	0	0	0	0	0	0	0	0	0	0	0	0	0
65	18/jul/13	shaded	0	0	0	0	0	0	0	0	0	0	0	0	0	0	0
66	18/jul/13	shaded	0	0	0	0	0	0	0	0	0	0	0	0	0	0	0
67	18/jul/13	shaded	0	0	0	0	0	0	0	0	0	0	0	0	0	0	0
68	18/jul/13	shaded	0	0	0	0	0	0	0	0	0	0	0	0	0	0	0
69	18/jul/13	shaded	0	0	0	0	0	0	0	0	0	0	0	0	0	0	0
70	18/jul/13	shaded	0	0	0	0	0	0	0	0	0	0	0	0	0	0	0
71	18/jul/13	shaded	0	0	0	0	0	0	0	0	0	0	0	0	0	0	0
72	18/jul/13	shaded	0	0	0	0	0	0	0	0	0	0	0	0	0	0	0
73	18/jul/13	shaded	0	0	0	0	0	0	0	0	0	0	0	0	0	0	0
74	18/jul/13	shaded	0	0	0	0	0	0	0	0	0	0	0	0	0	0	0
75	18/jul/13	shaded	0	0	0	0	0	0	0	0	0	0	0	0	0	0	0
76	18/jul/13	shaded	0	0	0	0	0	0	0	0	0	0	0	0	0	0	0
77	18/jul/13	shaded	0	0	0	0	0	0	0	0	0	0	0	0	0	0	0
78	18/jul/13	shaded	0	0	0	0	0	0	0	0	0	0	0	0	0	0	0
79	18/jul/13	shaded	0	0	0	0	0	0	0	0	0	0	0	0	0	0	0
80	18/jul/13	shaded	0	0	0	0	0	0	0	0	0	0	0	0	0	0	0
81	18/jul/13	shaded	0	0	0	0	0	0	0	0	0	0	0	0	0	0	0
82	18/jul/13	shaded	0	0	0	0	0	0	0	0	0	0	0	0	0	0	0
83	18/jul/13	shaded	0	0	0	0	0	0	0	0	0	0	0	0	0	0	0
84	18/jul/13	shaded	0	0	0	0	0	0	0	0	0	0	0	0	0	0	0
85	18/jul/13	shaded	0	0	0	0	0	0	0	0	0	0	0	0	0	0	0
86	18/jul/13	shaded	0	0	0	0	0	0	0	0	0	0	0	0	0	0	0
87	18/jul/13	shaded	0	0	0	0	0	0	0	0	0	0	0	0	0	0	0
88	18/jul/13	shaded	0	0	0	0	0	0	0	0	0	0	0	0	0	0	0
89	18/jul/13	shaded	0	0	0	0	0	0	0	0	0	0	0	0	0	0	0
90	18/jul/13	shaded	0	0	0	0	0	0	0	0	0	0	0	0	0	0	0
91	18/jul/13	shaded	0	0	0	0	0	0	0	0	0	0	0	0	0	0	0
92	18/jul/13	shaded	0	0	0	0	0	0	0	0	0	0	0	0	0	0	0
93	18/jul/13	shaded	0	0	0	0	0	0	0	0	0	0	0	0	0	0	0
94	18/jul/13	shaded	0	0	0	0	0	0	0	0	0	0	0	0	0	0	0
95	18/jul/13	shaded	0	0	0	0	0	0	0	0	0	0	0	0	0	0	0
96	18/jul/13	shaded	0	0	0	0	0	0	0	0	0	0	0	0	0	0	0
97	18/jul/13	shaded	0	0	0	0	0	0	0	0	0	0	0	0	0	0	0
98	18/jul/13	shaded	0	0	0	0	0	0	0	0	0	0	0	0	0	0	0
99	18/jul/13	shaded	0	0	0	0	0	0	0	0	0	0	0	0	0	0	0
100	18/jul/13	shaded	0	0	0	0	0	0	0	0	0	0	0	0	0	0	0
1	13/ago/13	shaded	0	0	0	0	0	0	0	0	0	0	0	0	0	0	0
2	13/ago/13	shaded	0	0	0	0	0	0	0	0	0	0	0	0	0	0	0
3	13/ago/13	shaded	0	0	0	0	0	0	0	0	0	0	0	0	0	0	0
4	13/ago/13	shaded	0	0	0	0	0	0	0	0	0	0	0	0	0	0	0
5	13/ago/13	shaded	0	0	0	0	0	0	0	0	0	0	0	0	0	0	0
6	13/ago/13	shaded	0	0	0	0	0	0	0	0	0	0	0	0	0	0	0
7	13/ago/13	shaded	0	0	0	0	0	0	0	0	0	0	0	0	0	0	0
8	13/ago/13	shaded	0	0	0	0	0	0	0	0	0	0	0	0	0	0	0
9	13/ago/13	shaded	0	0	0	0	0	0	0	0	0	0	0	0	0	0	0
10	13/ago/13	shaded	0	0	0	0	0	0	0	0	0	0	0	0	0	0	0
11	13/ago/13	shaded	0	0	0	0	0	0	0	0	0	0	0	0	0	0	0
12	13/ago/13	shaded	0	0	0	0	0	0	0	0	0	0	0	0	0	0	0
13	13/ago/13	shaded	0	0	0	0	0	0	0	0	0	0	0	0	0	0	0
14	13/ago/13	shaded	0	0	0	0	0	0	0	0	0	0	0	0	0	0	0
15	13/ago/13	shaded	0	0	0	0	0	0	0	0	0	0	0	0	0	0	0
16	13/ago/13	shaded	0	0	0	0	0	0	0	0	0	0	0	0	0	0	0
17	13/ago/13	shaded	0	0	0	0	0	0	0	0	0	0	0	0	0	0	0
18	13/ago/13	shaded	0	0	0	0	0	0	0	0	0	0	0	0	0	0	0
19	13/ago/13	shaded	0	0	0	0	0	0	0	0	0	0	0	0	0	0	0
20	13/ago/13	shaded	0	0	0	0	0	0	0	0	0	0	0	0	0	0	0
21	13/ago/13	shaded	0	0	0	0	0	0	0	0	0	0	0	0	0	0	0
22	13/ago/13	shaded	0	0	0	0	0	0	0	0	0	0	0	0	0	0	0
23	13/ago/13	shaded	0	0	0	0	0	0	0	0	0	0	0	0	0	0	0
24	13/ago/13	shaded	0	0	0	0	0	0	0	0	0	0	0	0	0	0	0
25	13/ago/13	shaded	0	0	0	0	0	0	0	0	0	0	0	0	0	0	0
26	13/ago/13	shaded	0	0	0	0	0	0	0	0	0	0	0	0	0	0	0
27	13/ago/13	shaded	0	0	0	0	0	0	0	0	0	0	0	0	0	0	0
28	13/ago/13	shaded	0	0	0	0	0	0	0	0	0	0	0	0	0	0	0
29	13/ago/13	shaded	0	0	0	0	0	0	0	0	0	0	0	0	0	0	0
30	13/ago/13	shaded	0	0	0	0	0	0	0	0	0	0	0	0	0	0	0
31	13/ago/13	shaded	0	0	0	0	0	0	0	0	0	0	0	0	0	0	0
32	13/ago/13	shaded	0	0	0	0	0	0	0	0	0	0	0	0	0	0	0
33	13/ago/13	shaded	1	Rubrolineata	0	0	0	1	0	0	0	0	0	0	0	0	5		1
34	13/ago/13	shaded	1	Rubrolineata	0	0	1	0	0	0	0	0	0	0	0	0	4	1
35	13/ago/13	shaded	0	0	0	0	0	0	0	0	0	0	0	0	0	0	0
36	13/ago/13	shaded	0	0	0	0	0	0	0	0	0	0	0	0	0	0	0
37	13/ago/13	shaded	0	0	0	0	0	0	0	0	0	0	0	0	0	0	0
38	13/ago/13	shaded	0	0	0	0	0	0	0	0	0	0	0	0	0	0	0
39	13/ago/13	shaded	0	0	0	0	0	0	0	0	0	0	0	0	0	0	0
40	13/ago/13	shaded	0	0	0	0	0	0	0	0	0	0	0	0	0	0	0
41	13/ago/13	shaded	0	0	0	0	0	0	0	0	0	0	0	0	0	0	0
42	13/ago/13	shaded	0	0	0	0	0	0	0	0	0	0	0	0	0	0	0
43	13/ago/13	shaded	0	0	0	0	0	0	0	0	0	0	0	0	0	0	0
44	13/ago/13	shaded	0	0	0	0	0	0	0	0	0	0	0	0	0	0	0
45	13/ago/13	shaded	0	0	0	0	0	0	0	0	0	0	0	0	0	0	0
46	13/ago/13	shaded	0	0	0	0	0	0	0	0	0	0	0	0	0	0	0
47	13/ago/13	shaded	0	0	0	0	0	0	0	0	0	0	0	0	0	0	0
48	13/ago/13	shaded	0	0	0	0	0	0	0	0	0	0	0	0	0	0	0
49	13/ago/13	shaded	0	0	0	0	0	0	0	0	0	0	0	0	0	0	0
50	13/ago/13	shaded	0	0	0	0	0	0	0	0	0	0	0	0	0	0	0
51	13/ago/13	shaded	0	0	0	0	0	0	0	0	0	0	0	0	0	0	0
52	13/ago/13	shaded	0	0	0	0	0	0	0	0	0	0	0	0	0	0	0
53	13/ago/13	shaded	0	0	0	0	0	0	0	0	0	0	0	0	0	0	0
54	13/ago/13	shaded	0	0	0	0	0	0	0	0	0	0	0	0	0	0	0
55	13/ago/13	shaded	0	0	0	0	0	0	0	0	0	0	0	0	0	0	0
56	13/ago/13	shaded	0	0	0	0	0	0	0	0	0	0	0	0	0	0	0
57	13/ago/13	shaded	0	0	0	0	0	0	0	0	0	0	0	0	0	0	0
58	13/ago/13	shaded	0	0	0	0	0	0	0	0	0	0	0	0	0	0	0
59	13/ago/13	shaded	0	0	0	0	0	0	0	0	0	0	0	0	0	0	0
60	13/ago/13	shaded	0	0	0	0	0	0	0	0	0	0	0	0	0	0	0
61	13/ago/13	shaded	0	0	0	0	0	0	0	0	0	0	0	0	0	0	0
62	13/ago/13	shaded	0	0	0	0	0	0	0	0	0	0	0	0	0	0	0
63	13/ago/13	shaded	0	0	0	0	0	0	0	0	0	0	0	0	0	0	0
64	13/ago/13	shaded	0	0	0	0	0	0	0	0	0	0	0	0	0	0	0
65	13/ago/13	shaded	0	0	0	0	0	0	0	0	0	0	0	0	0	0	0
66	13/ago/13	shaded	0	0	0	0	0	0	0	0	0	0	0	0	0	0	0
67	13/ago/13	shaded	0	0	0	0	0	0	0	0	0	0	0	0	0	0	0
68	13/ago/13	shaded	0	0	0	0	0	0	0	0	0	0	0	0	0	0	0
69	13/ago/13	shaded	0	0	0	0	0	0	0	0	0	0	0	0	0	0	0
70	13/ago/13	shaded	1	flava	0	0	1	0	0	0	0	0	0	0	0	0	4			1
71	13/ago/13	shaded	1	flava	0	0	0	1	0	0	0	0	0	0	0	0	5
72	13/ago/13	shaded	1	Rubrolineata	0	0	1	0	0	0	0	0	0	0	0	0	4		1
73	20/ago/13	shaded	0	0	0	0	0	0	0	0	0	0	0	0	0	0	0
74	20/ago/13	shaded	0	0	0	0	0	0	0	0	0	0	0	0	0	0	0
75	20/ago/13	shaded	0	0	0	0	0	0	0	0	0	0	0	0	0	0	0
76	20/ago/13	shaded	0	0	0	0	0	0	0	0	0	0	0	0	0	0	0
77	20/ago/13	shaded	0	0	0	0	0	0	0	0	0	0	0	0	0	0	0
78	20/ago/13	shaded	0	0	0	0	0	0	0	0	0	0	0	0	0	0	0
79	20/ago/13	shaded	0	0	0	0	0	0	0	0	0	0	0	0	0	0	0
80	20/ago/13	shaded	0	0	0	0	0	0	0	0	0	0	0	0	0	0	0
81	20/ago/13	shaded	0	0	0	0	0	0	0	0	0	0	0	0	0	0	0
82	20/ago/13	shaded	0	0	0	0	0	0	0	0	0	0	0	0	0	0	0
83	20/ago/13	shaded	0	0	0	0	0	0	0	0	0	0	0	0	0	0	0
84	20/ago/13	shaded	0	0	0	0	0	0	0	0	0	0	0	0	0	0	0
85	20/ago/13	shaded	0	0	0	0	0	0	0	0	0	0	0	0	0	0	0
86	20/ago/13	shaded	0	0	0	0	0	0	0	0	0	0	0	0	0	0	0
87	20/ago/13	shaded	0	0	0	0	0	0	0	0	0	0	0	0	0	0	0
88	20/ago/13	shaded	0	0	0	0	0	0	0	0	0	0	0	0	0	0	0
89	20/ago/13	shaded	0	0	0	0	0	0	0	0	0	0	0	0	0	0	0
90	20/ago/13	shaded	0	0	0	0	0	0	0	0	0	0	0	0	0	0	0
91	20/ago/13	shaded	0	0	0	0	0	0	0	0	0	0	0	0	0	0	0
92	20/ago/13	shaded	0	0	0	0	0	0	0	0	0	0	0	0	0	0	0
93	20/ago/13	shaded	0	0	0	0	0	0	0	0	0	0	0	0	0	0	0
94	20/ago/13	shaded	0	0	0	0	0	0	0	0	0	0	0	0	0	0	0
95	20/ago/13	shaded	0	0	0	0	0	0	0	0	0	0	0	0	0	0	0
96	20/ago/13	shaded	0	0	0	0	0	0	0	0	0	0	0	0	0	0	0
97	20/ago/13	shaded	0	0	0	0	0	0	0	0	0	0	0	0	0	0	0
98	20/ago/13	shaded	0	0	0	0	0	0	0	0	0	0	0	0	0	0	0
99	20/ago/13	shaded	0	0	0	0	0	0	0	0	0	0	0	0	0	0	0
100	20/ago/13	shaded	0	0	0	0	0	0	0	0	0	0	0	0	0	0	0
1	20/ago/13	open	0	0	0	0	0	0	0	0	0	0	0	0	0	0	0
2	20/ago/13	open	0	0	0	0	0	0	0	0	0	0	0	0	0	0	0
3	20/ago/13	open	0	0	0	0	0	0	0	0	0	0	0	0	0	0	0
4	20/ago/13	open	0	0	0	0	0	0	0	0	0	0	0	0	0	0	0
5	20/ago/13	open	0	0	0	0	0	0	0	0	0	0	0	0	0	0	0
6	20/ago/13	open	0	0	0	0	0	0	0	0	0	0	0	0	0	0	0
7	20/ago/13	open	0	0	0	0	0	0	0	0	0	0	0	0	0	0	0
8	20/ago/13	open	0	0	0	0	0	0	0	0	0	0	0	0	0	0	0
9	20/ago/13	open	0	0	0	0	0	0	0	0	0	0	0	0	0	0	0
10	20/ago/13	open	0	0	0	0	0	0	0	0	0	0	0	0	0	0	0
11	20/ago/13	open	0	0	0	0	0	0	0	0	0	0	0	0	0	0	0
12	20/ago/13	open	0	0	0	0	0	0	0	0	0	0	0	0	0	0	0
13	20/ago/13	open	0	0	0	0	0	0	0	0	0	0	0	0	0	0	0
14	20/ago/13	open	0	0	0	0	0	0	0	0	0	0	0	0	0	0	0
15	20/ago/13	open	0	0	0	0	0	0	0	0	0	0	0	0	0	0	0
16	20/ago/13	open	0	0	0	0	0	0	0	0	0	0	0	0	0	0	0
17	20/ago/13	open	0	0	0	0	0	0	0	0	0	0	0	0	0	0	0
18	20/ago/13	open	0	0	0	0	0	0	0	0	0	0	0	0	0	0	0
19	20/ago/13	open	0	0	0	0	0	0	0	0	0	0	0	0	0	0	0
20	20/ago/13	open	0	0	0	0	0	0	0	0	0	0	0	0	0	0	0
21	20/ago/13	open	0	0	0	0	0	0	0	0	0	0	0	0	0	0	0
22	20/ago/13	open	0	0	0	0	0	0	0	0	0	0	0	0	0	0	0
23	20/ago/13	open	0	0	0	0	0	0	0	0	0	0	0	0	0	0	0
24	20/ago/13	open	0	0	0	0	0	0	0	0	0	0	0	0	0	0	0
25	20/ago/13	open	0	0	0	0	0	0	0	0	0	0	0	0	0	0	0
26	20/ago/13	open	0	0	0	0	0	0	0	0	0	0	0	0	0	0	0
27	20/ago/13	open	0	0	0	0	0	0	0	0	0	0	0	0	0	0	0
28	20/ago/13	open	0	0	0	0	0	0	0	0	0	0	0	0	0	0	0
29	20/ago/13	open	0	0	0	0	0	0	0	0	0	0	0	0	0	0	0
30	20/ago/13	open	0	0	0	0	0	0	0	0	0	0	0	0	0	0	0
31	20/ago/13	open	0	0	0	0	0	0	0	0	0	0	0	0	0	0	0
32	20/ago/13	open	0	0	0	0	0	0	0	0	0	0	0	0	0	0	0
33	20/ago/13	open	0	0	0	0	0	0	0	0	0	0	0	0	0	0	0
34	20/ago/13	open	0	0	0	0	0	0	0	0	0	0	0	0	0	0	0
35	20/ago/13	open	0	0	0	0	0	0	0	0	0	0	0	0	0	0	0
36	20/ago/13	open	0	0	0	0	0	0	0	0	0	0	0	0	0	0	0
37	20/ago/13	open	0	0	0	0	0	0	0	0	0	0	0	0	0	0	0
38	20/ago/13	open	0	0	0	0	0	0	0	0	0	0	0	0	0	0	0
39	20/ago/13	open	0	0	0	0	0	0	0	0	0	0	0	0	0	0	0
40	20/ago/13	open	0	0	0	0	0	0	0	0	0	0	0	0	0	0	0
41	20/ago/13	open	0	0	0	0	0	0	0	0	0	0	0	0	0	0	0
42	20/ago/13	open	0	0	0	0	0	0	0	0	0	0	0	0	0	0	0
43	20/ago/13	open	0	0	0	0	0	0	0	0	0	0	0	0	0	0	0
44	20/ago/13	open	0	0	0	0	0	0	0	0	0	0	0	0	0	0	0
45	20/ago/13	open	0	0	0	0	0	0	0	0	0	0	0	0	0	0	0
46	20/ago/13	open	0	0	0	0	0	0	0	0	0	0	0	0	0	0	0
47	20/ago/13	open	0	0	0	0	0	0	0	0	0	0	0	0	0	0	0
48	20/ago/13	open	0	0	0	0	0	0	0	0	0	0	0	0	0	0	0
49	20/ago/13	open	0	0	0	0	0	0	0	0	0	0	0	0	0	0	0
50	20/ago/13	open	0	0	0	0	0	0	0	0	0	0	0	0	0	0	0
51	20/ago/13	open	0	0	0	0	0	0	0	0	0	0	0	0	0	0	0
52	20/ago/13	open	0	0	0	0	0	0	0	0	0	0	0	0	0	0	0
53	20/ago/13	open	0	0	0	0	0	0	0	0	0	0	0	0	0	0	0
54	20/ago/13	open	0	0	0	0	0	0	0	0	0	0	0	0	0	0	0
55	20/ago/13	open	0	0	0	0	0	0	0	0	0	0	0	0	0	0	0
56	20/ago/13	open	0	0	0	0	0	0	0	0	0	0	0	0	0	0	0
57	20/ago/13	open	0	0	0	0	0	0	0	0	0	0	0	0	0	0	0
58	20/ago/13	open	0	0	0	0	0	0	0	0	0	0	0	0	0	0	0
59	20/ago/13	open	0	0	0	0	0	0	0	0	0	0	0	0	0	0	0
60	20/ago/13	open	0	0	0	0	0	0	0	0	0	0	0	0	0	0	0
61	20/ago/13	open	0	0	0	0	0	0	0	0	0	0	0	0	0	0	0
62	20/ago/13	open	0	0	0	0	0	0	0	0	0	0	0	0	0	0	0
63	20/ago/13	open	0	0	0	0	0	0	0	0	0	0	0	0	0	0	0
64	20/ago/13	open	0	0	0	0	0	0	0	0	0	0	0	0	0	0	0
65	20/ago/13	open	0	0	0	0	0	0	0	0	0	0	0	0	0	0	0
66	20/ago/13	open	0	0	0	0	0	0	0	0	0	0	0	0	0	0	0
67	20/ago/13	open	0	0	0	0	0	0	0	0	0	0	0	0	0	0	0
68	20/ago/13	open	0	0	0	0	0	0	0	0	0	0	0	0	0	0	0
69	20/ago/13	open	0	0	0	0	0	0	0	0	0	0	0	0	0	0	0
70	20/ago/13	open	0	0	0	0	0	0	0	0	0	0	0	0	0	0	0
71	20/ago/13	open	0	0	0	0	0	0	0	0	0	0	0	0	0	0	0
72	20/ago/13	open	0	0	0	0	0	0	0	0	0	0	0	0	0	0	0
73	20/ago/13	open	0	0	0	0	0	0	0	0	0	0	0	0	0	0	0
74	20/ago/13	open	0	0	0	0	0	0	0	0	0	0	0	0	0	0	0
75	20/ago/13	open	0	0	0	0	0	0	0	0	0	0	0	0	0	0	0
76	20/ago/13	open	0	0	0	0	0	0	0	0	0	0	0	0	0	0	0
77	20/ago/13	open	0	0	0	0	0	0	0	0	0	0	0	0	0	0	0
78	20/ago/13	open	0	0	0	0	0	0	0	0	0	0	0	0	0	0	0
79	20/ago/13	open	0	0	0	0	0	0	0	0	0	0	0	0	0	0	0
80	20/ago/13	open	0	0	0	0	0	0	0	0	0	0	0	0	0	0	0
81	20/ago/13	open	0	0	0	0	0	0	0	0	0	0	0	0	0	0	0
82	20/ago/13	open	0	0	0	0	0	0	0	0	0	0	0	0	0	0	0
83	20/ago/13	open	0	0	0	0	0	0	0	0	0	0	0	0	0	0	0
84	20/ago/13	open	0	0	0	0	0	0	0	0	0	0	0	0	0	0	0
85	20/ago/13	open	0	0	0	0	0	0	0	0	0	0	0	0	0	0	0
86	20/ago/13	open	0	0	0	0	0	0	0	0	0	0	0	0	0	0	0
87	20/ago/13	open	0	0	0	0	0	0	0	0	0	0	0	0	0	0	0
88	20/ago/13	open	0	0	0	0	0	0	0	0	0	0	0	0	0	0	0
89	20/ago/13	open	0	0	0	0	0	0	0	0	0	0	0	0	0	0	0
90	20/ago/13	open	0	0	0	0	0	0	0	0	0	0	0	0	0	0	0
91	20/ago/13	open	0	0	0	0	0	0	0	0	0	0	0	0	0	0	0
92	20/ago/13	open	0	0	0	0	0	0	0	0	0	0	0	0	0	0	0
93	20/ago/13	open	0	0	0	0	0	0	0	0	0	0	0	0	0	0	0
94	20/ago/13	open	0	0	0	0	0	0	0	0	0	0	0	0	0	0	0
95	20/ago/13	open	0	0	0	0	0	0	0	0	0	0	0	0	0	0	0
96	20/ago/13	open	1	flava	0	0	0	0	0	1	0	0	0	0	0	0	7
97	20/ago/13	open	1	flava	0	0	0	1	0	0	0	0	0	0	0	0	5
97	20/ago/13	open	2	flava	0	0	1	0	0	0	0	0	0	0	0	0	4		1
98	20/ago/13	open	1	flava	0	0	0	1	0	0	0	0	0	0	0	0	5		1
99	20/ago/13	open	1	flava	0	0	0	0	0	1	0	0	0	0	0	0	7			1
100	20/ago/13	open	1	flava	0	0	0	0	0	0	1	0	0	0	1	f�mea	8					1
101	20/ago/13	open	0	0	0	0	0	0	0	0	0	0	0	0	0	0	0
102	20/ago/13	open	0	0	0	0	0	0	0	0	0	0	0	0	0	0	0
103	20/ago/13	open	0	0	0	0	0	0	0	0	0	0	0	0	0	0	0
104	20/ago/13	open	0	0	0	0	0	0	0	0	0	0	0	0	0	0	0
105	20/ago/13	open	0	0	0	0	0	0	0	0	0	0	0	0	0	0	0
106	20/ago/13	open	0	0	0	0	0	0	0	0	0	0	0	0	0	0	0
107	20/ago/13	open	0	0	0	0	0	0	0	0	0	0	0	0	0	0	0
108	20/ago/13	open	0	0	0	0	0	0	0	0	0	0	0	0	0	0	0
109	20/ago/13	open	0	0	0	0	0	0	0	0	0	0	0	0	0	0	0
110	20/ago/13	open	0	0	0	0	0	0	0	0	0	0	0	0	0	0	0
111	20/ago/13	open	0	0	0	0	0	0	0	0	0	0	0	0	0	0	0
112	20/ago/13	open	0	0	0	0	0	0	0	0	0	0	0	0	0	0	0
113	20/ago/13	open	0	0	0	0	0	0	0	0	0	0	0	0	0	0	0
114	20/ago/13	open	0	0	0	0	0	0	0	0	0	0	0	0	0	0	0
115	20/ago/13	open	0	0	0	0	0	0	0	0	0	0	0	0	0	0	0
116	20/ago/13	open	0	0	0	0	0	0	0	0	0	0	0	0	0	0	0
117	20/ago/13	open	0	0	0	0	0	0	0	0	0	0	0	0	0	0	0
118	20/ago/13	open	0	0	0	0	0	0	0	0	0	0	0	0	0	0	0
119	20/ago/13	open	0	0	0	0	0	0	0	0	0	0	0	0	0	0	0
120	20/ago/13	open	0	0	0	0	0	0	0	0	0	0	0	0	0	0	0
121	20/ago/13	open	0	0	0	0	0	0	0	0	0	0	0	0	0	0	0
122	20/ago/13	open	0	0	0	0	0	0	0	0	0	0	0	0	0	0	0
123	20/ago/13	open	0	0	0	0	0	0	0	0	0	0	0	0	0	0	0
124	20/ago/13	open	0	0	0	0	0	0	0	0	0	0	0	0	0	0	0
125	20/ago/13	open	0	0	0	0	0	0	0	0	0	0	0	0	0	0	0
126	20/ago/13	open	0	0	0	0	0	0	0	0	0	0	0	0	0	0	0
127	20/ago/13	open	0	0	0	0	0	0	0	0	0	0	0	0	0	0	0
128	20/ago/13	open	0	0	0	0	0	0	0	0	0	0	0	0	0	0	0
129	20/ago/13	open	0	0	0	0	0	0	0	0	0	0	0	0	0	0	0
130	20/ago/13	open	0	0	0	0	0	0	0	0	0	0	0	0	0	0	0
131	20/ago/13	open	0	0	0	0	0	0	0	0	0	0	0	0	0	0	0
132	20/ago/13	open	0	0	0	0	0	0	0	0	0	0	0	0	0	0	0
133	20/ago/13	open	0	0	0	0	0	0	0	0	0	0	0	0	0	0	0
134	20/ago/13	open	0	0	0	0	0	0	0	0	0	0	0	0	0	0	0
135	20/ago/13	open	0	0	0	0	0	0	0	0	0	0	0	0	0	0	0
136	20/ago/13	open	0	0	0	0	0	0	0	0	0	0	0	0	0	0	0
137	20/ago/13	open	0	0	0	0	0	0	0	0	0	0	0	0	0	0	0
138	20/ago/13	open	0	0	0	0	0	0	0	0	0	0	0	0	0	0	0
139	20/ago/13	open	0	0	0	0	0	0	0	0	0	0	0	0	0	0	0
140	20/ago/13	open	0	0	0	0	0	0	0	0	0	0	0	0	0	0	0
141	20/ago/13	open	0	0	0	0	0	0	0	0	0	0	0	0	0	0	0
142	20/ago/13	open	0	0	0	0	0	0	0	0	0	0	0	0	0	0	0
143	20/ago/13	open	0	0	0	0	0	0	0	0	0	0	0	0	0	0	0
144	20/ago/13	open	0	0	0	0	0	0	0	0	0	0	0	0	0	0	0
145	20/ago/13	open	0	0	0	0	0	0	0	0	0	0	0	0	0	0	0
146	20/ago/13	open	0	0	0	0	0	0	0	0	0	0	0	0	0	0	0
147	20/ago/13	open	0	0	0	0	0	0	0	0	0	0	0	0	0	0	0
148	20/ago/13	open	0	0	0	0	0	0	0	0	0	0	0	0	0	0	0
149	20/ago/13	open	0	0	0	0	0	0	0	0	0	0	0	0	0	0	0
150	20/ago/13	open	0	0	0	0	0	0	0	0	0	0	0	0	0	0	0
151	20/ago/13	open	0	0	0	0	0	0	0	0	0	0	0	0	0	0	0
152	20/ago/13	open	0	0	0	0	0	0	0	0	0	0	0	0	0	0	0
153	20/ago/13	open	0	0	0	0	0	0	0	0	0	0	0	0	0	0	0
154	20/ago/13	open	0	0	0	0	0	0	0	0	0	0	0	0	0	0	0
155	20/ago/13	open	0	0	0	0	0	0	0	0	0	0	0	0	0	0	0
156	20/ago/13	open	0	0	0	0	0	0	0	0	0	0	0	0	0	0	0
157	20/ago/13	open	0	0	0	0	0	0	0	0	0	0	0	0	0	0	0
158	20/ago/13	open	0	0	0	0	0	0	0	0	0	0	0	0	0	0	0
159	20/ago/13	open	0	0	0	0	0	0	0	0	0	0	0	0	0	0	0
160	20/ago/13	open	0	0	0	0	0	0	0	0	0	0	0	0	0	0	0
161	20/ago/13	open	0	0	0	0	0	0	0	0	0	0	0	0	0	0	0
162	20/ago/13	open	0	0	0	0	0	0	0	0	0	0	0	0	0	0	0
163	20/ago/13	open	0	0	0	0	0	0	0	0	0	0	0	0	0	0	0
164	20/ago/13	open	0	0	0	0	0	0	0	0	0	0	0	0	0	0	0
165	20/ago/13	open	0	0	0	0	0	0	0	0	0	0	0	0	0	0	0
166	20/ago/13	open	0	0	0	0	0	0	0	0	0	0	0	0	0	0	0
167	20/ago/13	open	0	0	0	0	0	0	0	0	0	0	0	0	0	0	0
168	20/ago/13	open	0	0	0	0	0	0	0	0	0	0	0	0	0	0	0
169	20/ago/13	open	0	0	0	0	0	0	0	0	0	0	0	0	0	0	0
170	20/ago/13	open	0	0	0	0	0	0	0	0	0	0	0	0	0	0	0
171	20/ago/13	open	0	0	0	0	0	0	0	0	0	0	0	0	0	0	0
172	20/ago/13	open	0	0	0	0	0	0	0	0	0	0	0	0	0	0	0
173	20/ago/13	open	0	0	0	0	0	0	0	0	0	0	0	0	0	0	0
174	20/ago/13	open	0	0	0	0	0	0	0	0	0	0	0	0	0	0	0
175	20/ago/13	open	0	0	0	0	0	0	0	0	0	0	0	0	0	0	0
176	20/ago/13	open	0	0	0	0	0	0	0	0	0	0	0	0	0	0	0
177	20/ago/13	open	0	0	0	0	0	0	0	0	0	0	0	0	0	0	0
178	20/ago/13	open	0	0	0	0	0	0	0	0	0	0	0	0	0	0	0
179	20/ago/13	open	0	0	0	0	0	0	0	0	0	0	0	0	0	0	0
180	20/ago/13	open	0	0	0	0	0	0	0	0	0	0	0	0	0	0	0
181	20/ago/13	open	0	0	0	0	0	0	0	0	0	0	0	0	0	0	0
182	20/ago/13	open	0	0	0	0	0	0	0	0	0	0	0	0	0	0	0
183	20/ago/13	open	0	0	0	0	0	0	0	0	0	0	0	0	0	0	0
184	20/ago/13	open	0	0	0	0	0	0	0	0	0	0	0	0	0	0	0
185	20/ago/13	open	0	0	0	0	0	0	0	0	0	0	0	0	0	0	0
186	20/ago/13	open	0	0	0	0	0	0	0	0	0	0	0	0	0	0	0
187	20/ago/13	open	0	0	0	0	0	0	0	0	0	0	0	0	0	0	0
188	20/ago/13	open	0	0	0	0	0	0	0	0	0	0	0	0	0	0	0
189	20/ago/13	open	0	0	0	0	0	0	0	0	0	0	0	0	0	0	0
190	20/ago/13	open	0	0	0	0	0	0	0	0	0	0	0	0	0	0	0
191	20/ago/13	open	0	0	0	0	0	0	0	0	0	0	0	0	0	0	0
192	20/ago/13	open	0	0	0	0	0	0	0	0	0	0	0	0	0	0	0
193	20/ago/13	open	0	0	0	0	0	0	0	0	0	0	0	0	0	0	0
194	20/ago/13	open	0	0	0	0	0	0	0	0	0	0	0	0	0	0	0
195	20/ago/13	open	1	Rubrolineata	0	0	0	0	1	0	0	0	0	0	0	0	6		1
196	20/ago/13	open	1	flava	0	0	0	0	1	0	0	0	0	0	0	0	6	1
197	20/ago/13	open	1	flava	0	1	0	0	0	0	0	0	0	0	0	0	3			1
198	20/ago/13	open	1	flava	0	0	0	0	0	0	1	0	0	1	0	macho	8
199	20/ago/13	open	1	flava	0	0	1	0	0	0	0	0	0	0	0	0	4	1
200	20/ago/13	open	1	flava	0	0	0	0	1	0	0	0	0	0	0	0	6		1
1	26/set/13	open	0	0	0	0	0	0	0	0	0	0	0	0	0	0	0
2	26/set/13	open	0	0	0	0	0	0	0	0	0	0	0	0	0	0	0
3	26/set/13	open	0	0	0	0	0	0	0	0	0	0	0	0	0	0	0
4	26/set/13	open	0	0	0	0	0	0	0	0	0	0	0	0	0	0	0
5	26/set/13	open	0	0	0	0	0	0	0	0	0	0	0	0	0	0	0
6	26/set/13	open	0	0	0	0	0	0	0	0	0	0	0	0	0	0	0
7	26/set/13	open	0	0	0	0	0	0	0	0	0	0	0	0	0	0	0
8	26/set/13	open	0	0	0	0	0	0	0	0	0	0	0	0	0	0	0
9	26/set/13	open	0	0	0	0	0	0	0	0	0	0	0	0	0	0	0
10	26/set/13	open	0	0	0	0	0	0	0	0	0	0	0	0	0	0	0
11	26/set/13	open	0	0	0	0	0	0	0	0	0	0	0	0	0	0	0
12	26/set/13	open	0	0	0	0	0	0	0	0	0	0	0	0	0	0	0
13	26/set/13	open	0	0	0	0	0	0	0	0	0	0	0	0	0	0	0
14	26/set/13	open	0	0	0	0	0	0	0	0	0	0	0	0	0	0	0
15	26/set/13	open	0	0	0	0	0	0	0	0	0	0	0	0	0	0	0
16	26/set/13	open	0	0	0	0	0	0	0	0	0	0	0	0	0	0	0
17	26/set/13	open	0	0	0	0	0	0	0	0	0	0	0	0	0	0	0
18	26/set/13	open	0	0	0	0	0	0	0	0	0	0	0	0	0	0	0
19	26/set/13	open	0	0	0	0	0	0	0	0	0	0	0	0	0	0	0
20	26/set/13	open	0	0	0	0	0	0	0	0	0	0	0	0	0	0	0
21	26/set/13	open	0	0	0	0	0	0	0	0	0	0	0	0	0	0	0
22	26/set/13	open	0	0	0	0	0	0	0	0	0	0	0	0	0	0	0
23	26/set/13	open	0	0	0	0	0	0	0	0	0	0	0	0	0	0	0
24	26/set/13	open	0	0	0	0	0	0	0	0	0	0	0	0	0	0	0
25	26/set/13	open	0	0	0	0	0	0	0	0	0	0	0	0	0	0	0
26	26/set/13	open	0	0	0	0	0	0	0	0	0	0	0	0	0	0	0
27	26/set/13	open	0	0	0	0	0	0	0	0	0	0	0	0	0	0	0
28	26/set/13	open	0	0	0	0	0	0	0	0	0	0	0	0	0	0	0
29	26/set/13	open	0	0	0	0	0	0	0	0	0	0	0	0	0	0	0
30	26/set/13	open	0	0	0	0	0	0	0	0	0	0	0	0	0	0	0
31	26/set/13	open	0	0	0	0	0	0	0	0	0	0	0	0	0	0	0
32	26/set/13	open	0	0	0	0	0	0	0	0	0	0	0	0	0	0	0
33	26/set/13	open	0	0	0	0	0	0	0	0	0	0	0	0	0	0	0
34	26/set/13	open	0	0	0	0	0	0	0	0	0	0	0	0	0	0	0
35	26/set/13	open	0	0	0	0	0	0	0	0	0	0	0	0	0	0	0
36	26/set/13	open	0	0	0	0	0	0	0	0	0	0	0	0	0	0	0
37	26/set/13	open	0	0	0	0	0	0	0	0	0	0	0	0	0	0	0
38	26/set/13	open	0	0	0	0	0	0	0	0	0	0	0	0	0	0	0
39	26/set/13	open	0	0	0	0	0	0	0	0	0	0	0	0	0	0	0
40	26/set/13	open	0	0	0	0	0	0	0	0	0	0	0	0	0	0	0
41	26/set/13	open	0	0	0	0	0	0	0	0	0	0	0	0	0	0	0
42	26/set/13	open	0	0	0	0	0	0	0	0	0	0	0	0	0	0	0
43	26/set/13	open	0	0	0	0	0	0	0	0	0	0	0	0	0	0	0
44	26/set/13	open	0	0	0	0	0	0	0	0	0	0	0	0	0	0	0
45	26/set/13	open	0	0	0	0	0	0	0	0	0	0	0	0	0	0	0
46	26/set/13	open	0	0	0	0	0	0	0	0	0	0	0	0	0	0	0
47	26/set/13	open	0	0	0	0	0	0	0	0	0	0	0	0	0	0	0
48	26/set/13	open	0	0	0	0	0	0	0	0	0	0	0	0	0	0	0
49	26/set/13	open	0	0	0	0	0	0	0	0	0	0	0	0	0	0	0
50	26/set/13	open	0	0	0	0	0	0	0	0	0	0	0	0	0	0	0
51	26/set/13	open	0	0	0	0	0	0	0	0	0	0	0	0	0	0	0
52	26/set/13	open	0	0	0	0	0	0	0	0	0	0	0	0	0	0	0
53	26/set/13	open	0	0	0	0	0	0	0	0	0	0	0	0	0	0	0
54	26/set/13	open	0	0	0	0	0	0	0	0	0	0	0	0	0	0	0
55	26/set/13	open	0	0	0	0	0	0	0	0	0	0	0	0	0	0	0
56	26/set/13	open	0	0	0	0	0	0	0	0	0	0	0	0	0	0	0
57	26/set/13	open	0	0	0	0	0	0	0	0	0	0	0	0	0	0	0
58	26/set/13	open	0	0	0	0	0	0	0	0	0	0	0	0	0	0	0
59	26/set/13	open	0	0	0	0	0	0	0	0	0	0	0	0	0	0	0
60	26/set/13	open	0	0	0	0	0	0	0	0	0	0	0	0	0	0	0
61	26/set/13	open	0	0	0	0	0	0	0	0	0	0	0	0	0	0	0
62	26/set/13	open	0	0	0	0	0	0	0	0	0	0	0	0	0	0	0
63	26/set/13	open	0	0	0	0	0	0	0	0	0	0	0	0	0	0	0
64	26/set/13	open	0	0	0	0	0	0	0	0	0	0	0	0	0	0	0
65	26/set/13	open	0	0	0	0	0	0	0	0	0	0	0	0	0	0	0
66	26/set/13	open	0	0	0	0	0	0	0	0	0	0	0	0	0	0	0
67	26/set/13	open	0	0	0	0	0	0	0	0	0	0	0	0	0	0	0
68	26/set/13	open	0	0	0	0	0	0	0	0	0	0	0	0	0	0	0
69	26/set/13	open	0	0	0	0	0	0	0	0	0	0	0	0	0	0	0
70	26/set/13	open	0	0	0	0	0	0	0	0	0	0	0	0	0	0	0
71	26/set/13	open	0	0	0	0	0	0	0	0	0	0	0	0	0	0	0
72	26/set/13	open	0	0	0	0	0	0	0	0	0	0	0	0	0	0	0
73	26/set/13	open	0	0	0	0	0	0	0	0	0	0	0	0	0	0	0
74	26/set/13	open	0	0	0	0	0	0	0	0	0	0	0	0	0	0	0
75	26/set/13	open	0	0	0	0	0	0	0	0	0	0	0	0	0	0	0
76	26/set/13	open	0	0	0	0	0	0	0	0	0	0	0	0	0	0	0
77	26/set/13	open	0	0	0	0	0	0	0	0	0	0	0	0	0	0	0
78	26/set/13	open	0	0	0	0	0	0	0	0	0	0	0	0	0	0	0
79	26/set/13	open	0	0	0	0	0	0	0	0	0	0	0	0	0	0	0
80	26/set/13	open	1	flava	0	0	0	0	0	1	0	0	0	0	0	0	7	1
81	26/set/13	open	1	flava	0	0	0	1	0	0	0	0	0	0	0	0	5	1
82	26/set/13	open	1	flava	0	0	0	0	0	1	0	0	0	0	0	0	7		1
83	26/set/13	open	1	flava	0	0	0	0	0	1	0	0	0	0	0	0	7		1
84	26/set/13	open	1	flava	0	0	0	0	1	0	0	0	0	0	0	0	6			1
85	26/set/13	open	1	flava	0	0	0	0	0	0	1	0	0	0	1	f�mea	8					1
85	26/set/13	open	2	flava	0	0	0	0	1	0	0	0	0	0	0	0	6			1
85	26/set/13	open	3	flava	0	0	0	0	1	0	0	0	0	0	0	macho	6					1
86	26/set/13	open	1	flava	0	0	0	0	0	0	1	0	0	0	1	f�mea	8					1
87	26/set/13	open	1	flava	0	0	0	0	1	0	0	0	0	0	0	macho	6		1
88	26/set/13	open	1	flava	0	0	0	0	0	0	1	0	0	0	1	f�mea	8					1
89	26/set/13	open	1	flava	0	0	0	0	0	0	1	0	0	0	1	f�mea	8					1
90	26/set/13	open	1	flava	0	0	0	0	0	0	1	0	0	1	0	macho	8		1
91	26/set/13	open	1	flava	0	0	0	0	1	0	0	0	0	1	0	macho	8		1
92	26/set/13	open	1	flava	0	0	1	0	0	0	0	0	0	0	0	0	4
93	26/set/13	open	1	flava	0	0	0	0	1	0	0	0	0	0	1	f�mea	8					1
94	26/set/13	open	0	0	0	0	0	0	0	0	0	0	0	0	0	0	0
95	26/set/13	open	0	0	0	0	0	0	0	0	0	0	0	0	0	0	0
96	26/set/13	open	0	0	0	0	0	0	0	0	0	0	0	0	0	0	0
97	26/set/13	open	0	0	0	0	0	0	0	0	0	0	0	0	0	0	0
98	26/set/13	open	0	0	0	0	0	0	0	0	0	0	0	0	0	0	0
99	26/set/13	open	0	0	0	0	0	0	0	0	0	0	0	0	0	0	0
100	26/set/13	open	0	0	0	0	0	0	0	0	0	0	0	0	0	0	0
101	26/set/13	open	0	0	0	0	0	0	0	0	0	0	0	0	0	0	0
102	26/set/13	open	0	0	0	0	0	0	0	0	0	0	0	0	0	0	0
103	26/set/13	open	0	0	0	0	0	0	0	0	0	0	0	0	0	0	0
104	26/set/13	open	0	0	0	0	0	0	0	0	0	0	0	0	0	0	0
105	26/set/13	open	0	0	0	0	0	0	0	0	0	0	0	0	0	0	0
106	26/set/13	open	0	0	0	0	0	0	0	0	0	0	0	0	0	0	0
107	26/set/13	open	0	0	0	0	0	0	0	0	0	0	0	0	0	0	0
108	26/set/13	open	0	0	0	0	0	0	0	0	0	0	0	0	0	0	0
109	26/set/13	open	0	0	0	0	0	0	0	0	0	0	0	0	0	0	0
110	26/set/13	open	0	0	0	0	0	0	0	0	0	0	0	0	0	0	0
111	26/set/13	open	0	0	0	0	0	0	0	0	0	0	0	0	0	0	0
112	26/set/13	open	0	0	0	0	0	0	0	0	0	0	0	0	0	0	0
113	26/set/13	open	0	0	0	0	0	0	0	0	0	0	0	0	0	0	0
114	26/set/13	open	0	0	0	0	0	0	0	0	0	0	0	0	0	0	0
115	26/set/13	open	0	0	0	0	0	0	0	0	0	0	0	0	0	0	0
116	26/set/13	open	0	0	0	0	0	0	0	0	0	0	0	0	0	0	0
117	26/set/13	open	0	0	0	0	0	0	0	0	0	0	0	0	0	0	0
118	26/set/13	open	0	0	0	0	0	0	0	0	0	0	0	0	0	0	0
119	26/set/13	open	0	0	0	0	0	0	0	0	0	0	0	0	0	0	0
120	26/set/13	open	0	0	0	0	0	0	0	0	0	0	0	0	0	0	0
121	26/set/13	open	0	0	0	0	0	0	0	0	0	0	0	0	0	0	0
122	26/set/13	open	0	0	0	0	0	0	0	0	0	0	0	0	0	0	0
123	26/set/13	open	0	0	0	0	0	0	0	0	0	0	0	0	0	0	0
124	26/set/13	open	0	0	0	0	0	0	0	0	0	0	0	0	0	0	0
125	26/set/13	open	0	0	0	0	0	0	0	0	0	0	0	0	0	0	0
126	26/set/13	open	0	0	0	0	0	0	0	0	0	0	0	0	0	0	0
127	26/set/13	open	0	0	0	0	0	0	0	0	0	0	0	0	0	0	0
128	26/set/13	open	0	0	0	0	0	0	0	0	0	0	0	0	0	0	0
129	26/set/13	open	0	0	0	0	0	0	0	0	0	0	0	0	0	0	0
130	26/set/13	open	0	0	0	0	0	0	0	0	0	0	0	0	0	0	0
131	26/set/13	open	0	0	0	0	0	0	0	0	0	0	0	0	0	0	0
132	26/set/13	open	0	0	0	0	0	0	0	0	0	0	0	0	0	0	0
133	26/set/13	open	0	0	0	0	0	0	0	0	0	0	0	0	0	0	0
134	26/set/13	open	0	0	0	0	0	0	0	0	0	0	0	0	0	0	0
135	26/set/13	open	0	0	0	0	0	0	0	0	0	0	0	0	0	0	0
136	26/set/13	open	0	0	0	0	0	0	0	0	0	0	0	0	0	0	0
137	26/set/13	open	0	0	0	0	0	0	0	0	0	0	0	0	0	0	0
138	26/set/13	open	0	0	0	0	0	0	0	0	0	0	0	0	0	0	0
139	26/set/13	open	0	0	0	0	0	0	0	0	0	0	0	0	0	0	0
140	26/set/13	open	0	0	0	0	0	0	0	0	0	0	0	0	0	0	0
141	26/set/13	open	0	0	0	0	0	0	0	0	0	0	0	0	0	0	0
142	26/set/13	open	0	0	0	0	0	0	0	0	0	0	0	0	0	0	0
143	26/set/13	open	0	0	0	0	0	0	0	0	0	0	0	0	0	0	0
144	26/set/13	open	0	0	0	0	0	0	0	0	0	0	0	0	0	0	0
145	26/set/13	open	0	0	0	0	0	0	0	0	0	0	0	0	0	0	0
146	26/set/13	open	0	0	0	0	0	0	0	0	0	0	0	0	0	0	0
147	26/set/13	open	0	0	0	0	0	0	0	0	0	0	0	0	0	0	0
148	26/set/13	open	0	0	0	0	0	0	0	0	0	0	0	0	0	0	0
149	26/set/13	open	0	0	0	0	0	0	0	0	0	0	0	0	0	0	0
150	26/set/13	open	0	0	0	0	0	0	0	0	0	0	0	0	0	0	0
151	26/set/13	open	0	0	0	0	0	0	0	0	0	0	0	0	0	0	0
152	26/set/13	open	0	0	0	0	0	0	0	0	0	0	0	0	0	0	0
153	26/set/13	open	0	0	0	0	0	0	0	0	0	0	0	0	0	0	0
154	26/set/13	open	0	0	0	0	0	0	0	0	0	0	0	0	0	0	0
155	26/set/13	open	0	0	0	0	0	0	0	0	0	0	0	0	0	0	0
156	26/set/13	open	0	0	0	0	0	0	0	0	0	0	0	0	0	0	0
157	26/set/13	open	0	0	0	0	0	0	0	0	0	0	0	0	0	0	0
158	26/set/13	open	0	0	0	0	0	0	0	0	0	0	0	0	0	0	0
159	26/set/13	open	0	0	0	0	0	0	0	0	0	0	0	0	0	0	0
160	26/set/13	open	0	0	0	0	0	0	0	0	0	0	0	0	0	0	0
161	26/set/13	open	0	0	0	0	0	0	0	0	0	0	0	0	0	0	0
162	26/set/13	open	0	0	0	0	0	0	0	0	0	0	0	0	0	0	0
163	26/set/13	open	0	0	0	0	0	0	0	0	0	0	0	0	0	0	0
164	26/set/13	open	0	0	0	0	0	0	0	0	0	0	0	0	0	0	0
165	26/set/13	open	0	0	0	0	0	0	0	0	0	0	0	0	0	0	0
166	26/set/13	open	0	0	0	0	0	0	0	0	0	0	0	0	0	0	0
167	26/set/13	open	0	0	0	0	0	0	0	0	0	0	0	0	0	0	0
168	26/set/13	open	0	0	0	0	0	0	0	0	0	0	0	0	0	0	0
169	26/set/13	open	0	0	0	0	0	0	0	0	0	0	0	0	0	0	0
170	26/set/13	open	0	0	0	0	0	0	0	0	0	0	0	0	0	0	0
171	26/set/13	open	0	0	0	0	0	0	0	0	0	0	0	0	0	0	0
172	26/set/13	open	0	0	0	0	0	0	0	0	0	0	0	0	0	0	0
173	26/set/13	open	0	0	0	0	0	0	0	0	0	0	0	0	0	0	0
174	26/set/13	open	0	0	0	0	0	0	0	0	0	0	0	0	0	0	0
175	26/set/13	open	0	0	0	0	0	0	0	0	0	0	0	0	0	0	0
176	26/set/13	open	0	0	0	0	0	0	0	0	0	0	0	0	0	0	0
177	26/set/13	open	0	0	0	0	0	0	0	0	0	0	0	0	0	0	0
178	26/set/13	open	0	0	0	0	0	0	0	0	0	0	0	0	0	0	0
179	26/set/13	open	0	0	0	0	0	0	0	0	0	0	0	0	0	0	0
180	26/set/13	open	0	0	0	0	0	0	0	0	0	0	0	0	0	0	0
181	26/set/13	open	0	0	0	0	0	0	0	0	0	0	0	0	0	0	0
182	26/set/13	open	0	0	0	0	0	0	0	0	0	0	0	0	0	0	0
183	26/set/13	open	0	0	0	0	0	0	0	0	0	0	0	0	0	0	0
184	26/set/13	open	0	0	0	0	0	0	0	0	0	0	0	0	0	0	0
185	26/set/13	open	0	0	0	0	0	0	0	0	0	0	0	0	0	0	0
186	26/set/13	open	0	0	0	0	0	0	0	0	0	0	0	0	0	0	0
187	26/set/13	open	0	0	0	0	0	0	0	0	0	0	0	0	0	0	0
188	26/set/13	open	0	0	0	0	0	0	0	0	0	0	0	0	0	0	0
189	26/set/13	open	0	0	0	0	0	0	0	0	0	0	0	0	0	0	0
190	26/set/13	open	0	0	0	0	0	0	0	0	0	0	0	0	0	0	0
191	26/set/13	open	0	0	0	0	0	0	0	0	0	0	0	0	0	0	0
192	26/set/13	open	0	0	0	0	0	0	0	0	0	0	0	0	0	0	0
193	26/set/13	open	0	0	0	0	0	0	0	0	0	0	0	0	0	0	0
194	26/set/13	open	0	0	0	0	0	0	0	0	0	0	0	0	0	0	0
195	26/set/13	open	0	0	0	0	0	0	0	0	0	0	0	0	0	0	0
196	26/set/13	open	0	0	0	0	0	0	0	0	0	0	0	0	0	0	0
197	26/set/13	open	0	0	0	0	0	0	0	0	0	0	0	0	0	0	0
198	26/set/13	open	0	0	0	0	0	0	0	0	0	0	0	0	0	0	0
199	26/set/13	open	0	0	0	0	0	0	0	0	0	0	0	0	0	0	0
200	26/set/13	open	0	0	0	0	0	0	0	0	0	0	0	0	0	0	0
1	26/set/13	shaded	0	0	0	0	0	0	0	0	0	0	0	0	0	0	0
2	26/set/13	shaded	0	0	0	0	0	0	0	0	0	0	0	0	0	0	0
3	26/set/13	shaded	0	0	0	0	0	0	0	0	0	0	0	0	0	0	0
4	26/set/13	shaded	0	0	0	0	0	0	0	0	0	0	0	0	0	0	0
5	26/set/13	shaded	0	0	0	0	0	0	0	0	0	0	0	0	0	0	0
6	26/set/13	shaded	0	0	0	0	0	0	0	0	0	0	0	0	0	0	0
7	26/set/13	shaded	0	0	0	0	0	0	0	0	0	0	0	0	0	0	0
8	26/set/13	shaded	0	0	0	0	0	0	0	0	0	0	0	0	0	0	0
9	26/set/13	shaded	0	0	0	0	0	0	0	0	0	0	0	0	0	0	0
10	26/set/13	shaded	0	0	0	0	0	0	0	0	0	0	0	0	0	0	0
11	26/set/13	shaded	0	0	0	0	0	0	0	0	0	0	0	0	0	0	0
12	26/set/13	shaded	0	0	0	0	0	0	0	0	0	0	0	0	0	0	0
13	26/set/13	shaded	0	0	0	0	0	0	0	0	0	0	0	0	0	0	0
14	26/set/13	shaded	0	0	0	0	0	0	0	0	0	0	0	0	0	0	0
15	26/set/13	shaded	0	0	0	0	0	0	0	0	0	0	0	0	0	0	0
16	26/set/13	shaded	0	0	0	0	0	0	0	0	0	0	0	0	0	0	0
17	26/set/13	shaded	0	0	0	0	0	0	0	0	0	0	0	0	0	0	0
18	26/set/13	shaded	0	0	0	0	0	0	0	0	0	0	0	0	0	0	0
19	26/set/13	shaded	0	0	0	0	0	0	0	0	0	0	0	0	0	0	0
20	26/set/13	shaded	0	0	0	0	0	0	0	0	0	0	0	0	0	0	0
21	26/set/13	shaded	0	0	0	0	0	0	0	0	0	0	0	0	0	0	0
22	26/set/13	shaded	0	0	0	0	0	0	0	0	0	0	0	0	0	0	0
23	26/set/13	shaded	0	0	0	0	0	0	0	0	0	0	0	0	0	0	0
24	26/set/13	shaded	0	0	0	0	0	0	0	0	0	0	0	0	0	0	0
25	26/set/13	shaded	0	0	0	0	0	0	0	0	0	0	0	0	0	0	0
26	26/set/13	shaded	0	0	0	0	0	0	0	0	0	0	0	0	0	0	0
27	26/set/13	shaded	0	0	0	0	0	0	0	0	0	0	0	0	0	0	0
28	26/set/13	shaded	0	0	0	0	0	0	0	0	0	0	0	0	0	0	0
29	26/set/13	shaded	0	0	0	0	0	0	0	0	0	0	0	0	0	0	0
30	26/set/13	shaded	0	0	0	0	0	0	0	0	0	0	0	0	0	0	0
31	26/set/13	shaded	0	0	0	0	0	0	0	0	0	0	0	0	0	0	0
32	26/set/13	shaded	0	0	0	0	0	0	0	0	0	0	0	0	0	0	0
33	26/set/13	shaded	0	0	0	0	0	0	0	0	0	0	0	0	0	0	0
34	26/set/13	shaded	0	0	0	0	0	0	0	0	0	0	0	0	0	0	0
35	26/set/13	shaded	0	0	0	0	0	0	0	0	0	0	0	0	0	0	0
36	26/set/13	shaded	0	0	0	0	0	0	0	0	0	0	0	0	0	0	0
37	26/set/13	shaded	0	0	0	0	0	0	0	0	0	0	0	0	0	0	0
38	26/set/13	shaded	0	0	0	0	0	0	0	0	0	0	0	0	0	0	0
39	26/set/13	shaded	0	0	0	0	0	0	0	0	0	0	0	0	0	0	0
40	26/set/13	shaded	0	0	0	0	0	0	0	0	0	0	0	0	0	0	0
41	26/set/13	shaded	0	0	0	0	0	0	0	0	0	0	0	0	0	0	0
42	26/set/13	shaded	0	0	0	0	0	0	0	0	0	0	0	0	0	0	0
43	26/set/13	shaded	0	0	0	0	0	0	0	0	0	0	0	0	0	0	0
44	26/set/13	shaded	0	0	0	0	0	0	0	0	0	0	0	0	0	0	0
45	26/set/13	shaded	0	0	0	0	0	0	0	0	0	0	0	0	0	0	0
46	26/set/13	shaded	0	0	0	0	0	0	0	0	0	0	0	0	0	0	0
47	26/set/13	shaded	0	0	0	0	0	0	0	0	0	0	0	0	0	0	0
48	26/set/13	shaded	0	0	0	0	0	0	0	0	0	0	0	0	0	0	0
49	26/set/13	shaded	0	0	0	0	0	0	0	0	0	0	0	0	0	0	0
50	26/set/13	shaded	0	0	0	0	0	0	0	0	0	0	0	0	0	0	0
51	26/set/13	shaded	0	0	0	0	0	0	0	0	0	0	0	0	0	0	0
52	26/set/13	shaded	0	0	0	0	0	0	0	0	0	0	0	0	0	0	0
53	26/set/13	shaded	0	0	0	0	0	0	0	0	0	0	0	0	0	0	0
54	26/set/13	shaded	0	0	0	0	0	0	0	0	0	0	0	0	0	0	0
55	26/set/13	shaded	0	0	0	0	0	0	0	0	0	0	0	0	0	0	0
56	26/set/13	shaded	0	0	0	0	0	0	0	0	0	0	0	0	0	0	0
57	26/set/13	shaded	0	0	0	0	0	0	0	0	0	0	0	0	0	0	0
58	26/set/13	shaded	0	0	0	0	0	0	0	0	0	0	0	0	0	0	0
59	26/set/13	shaded	0	0	0	0	0	0	0	0	0	0	0	0	0	0	0
60	26/set/13	shaded	0	0	0	0	0	0	0	0	0	0	0	0	0	0	0
61	26/set/13	shaded	0	0	0	0	0	0	0	0	0	0	0	0	0	0	0
62	26/set/13	shaded	0	0	0	0	0	0	0	0	0	0	0	0	0	0	0
63	26/set/13	shaded	0	0	0	0	0	0	0	0	0	0	0	0	0	0	0
64	26/set/13	shaded	0	0	0	0	0	0	0	0	0	0	0	0	0	0	0
65	26/set/13	shaded	0	0	0	0	0	0	0	0	0	0	0	0	0	0	0
66	26/set/13	shaded	0	0	0	0	0	0	0	0	0	0	0	0	0	0	0
67	26/set/13	shaded	0	0	0	0	0	0	0	0	0	0	0	0	0	0	0
68	26/set/13	shaded	0	0	0	0	0	0	0	0	0	0	0	0	0	0	0
69	26/set/13	shaded	0	0	0	0	0	0	0	0	0	0	0	0	0	0	0
70	26/set/13	shaded	0	0	0	0	0	0	0	0	0	0	0	0	0	0	0
71	26/set/13	shaded	0	0	0	0	0	0	0	0	0	0	0	0	0	0	0
72	26/set/13	shaded	0	0	0	0	0	0	0	0	0	0	0	0	0	0	0
73	26/set/13	shaded	0	0	0	0	0	0	0	0	0	0	0	0	0	0	0
74	26/set/13	shaded	0	0	0	0	0	0	0	0	0	0	0	0	0	0	0
75	26/set/13	shaded	0	0	0	0	0	0	0	0	0	0	0	0	0	0	0
76	26/set/13	shaded	0	0	0	0	0	0	0	0	0	0	0	0	0	0	0
77	26/set/13	shaded	0	0	0	0	0	0	0	0	0	0	0	0	0	0	0
78	26/set/13	shaded	0	0	0	0	0	0	0	0	0	0	0	0	0	0	0
79	26/set/13	shaded	0	0	0	0	0	0	0	0	0	0	0	0	0	0	0
80	26/set/13	shaded	0	0	0	0	0	0	0	0	0	0	0	0	0	0	0
81	26/set/13	shaded	0	0	0	0	0	0	0	0	0	0	0	0	0	0	0
82	26/set/13	shaded	0	0	0	0	0	0	0	0	0	0	0	0	0	0	0
83	26/set/13	shaded	0	0	0	0	0	0	0	0	0	0	0	0	0	0	0
84	26/set/13	shaded	0	0	0	0	0	0	0	0	0	0	0	0	0	0	0
85	26/set/13	shaded	0	0	0	0	0	0	0	0	0	0	0	0	0	0	0
86	26/set/13	shaded	0	0	0	0	0	0	0	0	0	0	0	0	0	0	0
87	26/set/13	shaded	0	0	0	0	0	0	0	0	0	0	0	0	0	0	0
88	26/set/13	shaded	0	0	0	0	0	0	0	0	0	0	0	0	0	0	0
89	26/set/13	shaded	0	0	0	0	0	0	0	0	0	0	0	0	0	0	0
90	26/set/13	shaded	0	0	0	0	0	0	0	0	0	0	0	0	0	0	0
91	26/set/13	shaded	0	0	0	0	0	0	0	0	0	0	0	0	0	0	0
92	26/set/13	shaded	0	0	0	0	0	0	0	0	0	0	0	0	0	0	0
93	26/set/13	shaded	0	0	0	0	0	0	0	0	0	0	0	0	0	0	0
94	26/set/13	shaded	0	0	0	0	0	0	0	0	0	0	0	0	0	0	0
95	26/set/13	shaded	0	0	0	0	0	0	0	0	0	0	0	0	0	0	0
96	26/set/13	shaded	0	0	0	0	0	0	0	0	0	0	0	0	0	0	0
97	26/set/13	shaded	0	0	0	0	0	0	0	0	0	0	0	0	0	0	0
98	26/set/13	shaded	0	0	0	0	0	0	0	0	0	0	0	0	0	0	0
99	26/set/13	shaded	0	0	0	0	0	0	0	0	0	0	0	0	0	0	0
100	26/set/13	shaded	0	0	0	0	0	0	0	0	0	0	0	0	0	0	0
1	03/out/13	open	0	0	0	0	0	0	0	0	0	0	0	0	0	0	0
2	03/out/13	open	0	0	0	0	0	0	0	0	0	0	0	0	0	0	0
3	03/out/13	open	0	0	0	0	0	0	0	0	0	0	0	0	0	0	0
4	03/out/13	open	0	0	0	0	0	0	0	0	0	0	0	0	0	0	0
5	03/out/13	open	0	0	0	0	0	0	0	0	0	0	0	0	0	0	0
6	03/out/13	open	0	0	0	0	0	0	0	0	0	0	0	0	0	0	0
7	03/out/13	open	0	0	0	0	0	0	0	0	0	0	0	0	0	0	0
8	03/out/13	open	0	0	0	0	0	0	0	0	0	0	0	0	0	0	0
9	03/out/13	open	0	0	0	0	0	0	0	0	0	0	0	0	0	0	0
10	03/out/13	open	0	0	0	0	0	0	0	0	0	0	0	0	0	0	0
11	03/out/13	open	0	0	0	0	0	0	0	0	0	0	0	0	0	0	0
12	03/out/13	open	0	0	0	0	0	0	0	0	0	0	0	0	0	0	0
13	03/out/13	open	0	0	0	0	0	0	0	0	0	0	0	0	0	0	0
14	03/out/13	open	0	0	0	0	0	0	0	0	0	0	0	0	0	0	0
15	03/out/13	open	0	0	0	0	0	0	0	0	0	0	0	0	0	0	0
16	03/out/13	open	0	0	0	0	0	0	0	0	0	0	0	0	0	0	0
22	03/out/13	open	1	flava	0	0	0	0	0	0	1	0	0	0	1	f�mea	8					1	eggs-sac
23	03/out/13	open	1	flava	0	0	0	0	0	1	0	0	0	0	0	0	7			1
24	03/out/13	open	1	flava	0	0	0	0	1	0	0	0	0	0	0	0	6		1
25	03/out/13	open	1	flava	0	0	0	0	0	0	1	0	0	1	0	macho	8		1
26	03/out/13	open	1	flava	0	0	0	0	0	0	1	0	0	1	0	macho	8			1
27	03/out/13	open	0	0	0	0	0	0	0	0	0	0	0	0	0	0	0
28	03/out/13	open	0	0	0	0	0	0	0	0	0	0	0	0	0	0	0
29	03/out/13	open	0	0	0	0	0	0	0	0	0	0	0	0	0	0	0
30	03/out/13	open	0	0	0	0	0	0	0	0	0	0	0	0	0	0	0
31	03/out/13	open	1	flava	0	0	0	0	0	0	1	0	0	1	0	macho	8		1
31	03/out/13	open	2	flava	0	0	0	1	0	0	0	0	0	0	0	0	5		1
31	03/out/13	open	3	flava	0	0	0	0	1	0	0	0	0	0	0	0	6		1
31	03/out/13	open	4	flava	0	0	0	0	0	0	1	0	0	1	0	macho	8		1
32	03/out/13	open	1	Rubrolineata	0	0	1	0	0	0	0	0	0	0	0	0	4
33	24/out/13	open	0	0	0	0	0	0	0	0	0	0	0	0	0	0	0
34	24/out/13	open	0	0	0	0	0	0	0	0	0	0	0	0	0	0	0
35	24/out/13	open	0	0	0	0	0	0	0	0	0	0	0	0	0	0	0
36	24/out/13	open	0	0	0	0	0	0	0	0	0	0	0	0	0	0	0
37	24/out/13	open	0	0	0	0	0	0	0	0	0	0	0	0	0	0	0
38	24/out/13	open	0	0	0	0	0	0	0	0	0	0	0	0	0	0	0
39	24/out/13	open	0	0	0	0	0	0	0	0	0	0	0	0	0	0	0
40	24/out/13	open	0	0	0	0	0	0	0	0	0	0	0	0	0	0	0
41	24/out/13	open	0	0	0	0	0	0	0	0	0	0	0	0	0	0	0
42	24/out/13	open	0	0	0	0	0	0	0	0	0	0	0	0	0	0	0
43	24/out/13	open	0	0	0	0	0	0	0	0	0	0	0	0	0	0	0
44	24/out/13	open	0	0	0	0	0	0	0	0	0	0	0	0	0	0	0
45	24/out/13	open	0	0	0	0	0	0	0	0	0	0	0	0	0	0	0
46	24/out/13	open	0	0	0	0	0	0	0	0	0	0	0	0	0	0	0
47	24/out/13	open	0	0	0	0	0	0	0	0	0	0	0	0	0	0	0
48	24/out/13	open	0	0	0	0	0	0	0	0	0	0	0	0	0	0	0
49	24/out/13	open	0	0	0	0	0	0	0	0	0	0	0	0	0	0	0
50	24/out/13	open	0	0	0	0	0	0	0	0	0	0	0	0	0	0	0
51	24/out/13	open	0	0	0	0	0	0	0	0	0	0	0	0	0	0	0
52	24/out/13	open	0	0	0	0	0	0	0	0	0	0	0	0	0	0	0
53	24/out/13	open	0	0	0	0	0	0	0	0	0	0	0	0	0	0	0
54	24/out/13	open	0	0	0	0	0	0	0	0	0	0	0	0	0	0	0
55	24/out/13	open	0	0	0	0	0	0	0	0	0	0	0	0	0	0	0
56	24/out/13	open	0	0	0	0	0	0	0	0	0	0	0	0	0	0	0
57	24/out/13	open	0	0	0	0	0	0	0	0	0	0	0	0	0	0	0
58	24/out/13	open	0	0	0	0	0	0	0	0	0	0	0	0	0	0	0
59	24/out/13	open	0	0	0	0	0	0	0	0	0	0	0	0	0	0	0
60	24/out/13	open	0	0	0	0	0	0	0	0	0	0	0	0	0	0	0
61	24/out/13	open	0	0	0	0	0	0	0	0	0	0	0	0	0	0	0
62	24/out/13	open	0	0	0	0	0	0	0	0	0	0	0	0	0	0	0
63	24/out/13	open	0	0	0	0	0	0	0	0	0	0	0	0	0	0	0
64	24/out/13	open	0	0	0	0	0	0	0	0	0	0	0	0	0	0	0
65	24/out/13	open	0	0	0	0	0	0	0	0	0	0	0	0	0	0	0
66	24/out/13	open	0	0	0	0	0	0	0	0	0	0	0	0	0	0	0
67	24/out/13	open	0	0	0	0	0	0	0	0	0	0	0	0	0	0	0
68	24/out/13	open	0	0	0	0	0	0	0	0	0	0	0	0	0	0	0
69	24/out/13	open	0	0	0	0	0	0	0	0	0	0	0	0	0	0	0
70	24/out/13	open	0	0	0	0	0	0	0	0	0	0	0	0	0	0	0
71	24/out/13	open	0	0	0	0	0	0	0	0	0	0	0	0	0	0	0
72	24/out/13	open	0	0	0	0	0	0	0	0	0	0	0	0	0	0	0
73	24/out/13	open	0	0	0	0	0	0	0	0	0	0	0	0	0	0	0
74	24/out/13	open	0	0	0	0	0	0	0	0	0	0	0	0	0	0	0
75	24/out/13	open	0	0	0	0	0	0	0	0	0	0	0	0	0	0	0
76	24/out/13	open	0	0	0	0	0	0	0	0	0	0	0	0	0	0	0
77	24/out/13	open	0	0	0	0	0	0	0	0	0	0	0	0	0	0	0
78	24/out/13	open	0	0	0	0	0	0	0	0	0	0	0	0	0	0	0
79	24/out/13	open	0	0	0	0	0	0	0	0	0	0	0	0	0	0	0
80	24/out/13	open	0	0	0	0	0	0	0	0	0	0	0	0	0	0	0
81	24/out/13	open	0	0	0	0	0	0	0	0	0	0	0	0	0	0	0
82	24/out/13	open	0	0	0	0	0	0	0	0	0	0	0	0	0	0	0
83	24/out/13	open	0	0	0	0	0	0	0	0	0	0	0	0	0	0	0
84	24/out/13	open	0	0	0	0	0	0	0	0	0	0	0	0	0	0	0
85	24/out/13	open	0	0	0	0	0	0	0	0	0	0	0	0	0	0	0
86	24/out/13	open	0	0	0	0	0	0	0	0	0	0	0	0	0	0	0
87	24/out/13	open	0	0	0	0	0	0	0	0	0	0	0	0	0	0	0
88	24/out/13	open	0	0	0	0	0	0	0	0	0	0	0	0	0	0	0
89	24/out/13	open	0	0	0	0	0	0	0	0	0	0	0	0	0	0	0
90	24/out/13	open	1	flava	0	0	0	0	0	1	0	0	0	0	0	0	7					1
91	24/out/13	open	1	flava	0	0	0	0	0	1	0	1	0	0	0	macho	7			1
92	24/out/13	open	1	flava	0	0	0	0	0	0	1	0	0	1	0	macho	8		1
93	24/out/13	open	1	flava	0	0	0	0	0	0	1	0	0	0	1	f�mea	8					1	eggs-sac
94	24/out/13	open	1	Rubrolineata	0	0	0	0	0	1	0	0	0	0	0	0	7			1
95	24/out/13	open	1	flava	0	0	0	0	0	0	1	0	0	0	1	f�mea	8					1	eggs-sac
96	24/out/13	open	1	flava	0	0	0	0	0	0	1	0	0	0	1	f�mea	8					1	eggs-sac
97	24/out/13	open	1	flava	0	0	0	0	0	0	1	0	0	0	1	f�mea	8					1	eggs-sac
98	24/out/13	open	1	Rubrolineata	0	0	0	0	0	0	1	0	0	0	1	f�mea	8					1
99	24/out/13	open	1	Rubrolineata	0	0	0	0	0	1	0	0	0	0	0	0	7		1
100	24/out/13	open	1	Rubrolineata	0	0	0	0	0	0	1	0	0	1	0	macho	8		1
100	24/out/13	open	2	Rubrolineata	0	0	0	0	0	0	1	0	0	1	0	macho	8
100	24/out/13	open	3	Rubrolineata	0	0	0	0	1	0	0	0	0	0	0	0	6		1
101	24/out/13	open	1	flava	0	0	0	0	0	0	1	0	0	1	0	macho	8			1
102	24/out/13	open	0	0	0	0	0	0	0	0	0	0	0	0	0	0	0
103	24/out/13	open	0	0	0	0	0	0	0	0	0	0	0	0	0	0	0
104	24/out/13	open	0	0	0	0	0	0	0	0	0	0	0	0	0	0	0
105	24/out/13	open	0	0	0	0	0	0	0	0	0	0	0	0	0	0	0
106	24/out/13	open	0	0	0	0	0	0	0	0	0	0	0	0	0	0	0
107	24/out/13	open	0	0	0	0	0	0	0	0	0	0	0	0	0	0	0
108	24/out/13	open	0	0	0	0	0	0	0	0	0	0	0	0	0	0	0
109	24/out/13	open	0	0	0	0	0	0	0	0	0	0	0	0	0	0	0
110	24/out/13	open	0	0	0	0	0	0	0	0	0	0	0	0	0	0	0
111	24/out/13	open	0	0	0	0	0	0	0	0	0	0	0	0	0	0	0
112	24/out/13	open	0	0	0	0	0	0	0	0	0	0	0	0	0	0	0
113	24/out/13	open	0	0	0	0	0	0	0	0	0	0	0	0	0	0	0
114	24/out/13	open	0	0	0	0	0	0	0	0	0	0	0	0	0	0	0
115	24/out/13	open	0	0	0	0	0	0	0	0	0	0	0	0	0	0	0
116	24/out/13	open	0	0	0	0	0	0	0	0	0	0	0	0	0	0	0
117	24/out/13	open	0	0	0	0	0	0	0	0	0	0	0	0	0	0	0
118	24/out/13	open	0	0	0	0	0	0	0	0	0	0	0	0	0	0	0
119	24/out/13	open	0	0	0	0	0	0	0	0	0	0	0	0	0	0	0
120	24/out/13	open	0	0	0	0	0	0	0	0	0	0	0	0	0	0	0
121	24/out/13	open	0	0	0	0	0	0	0	0	0	0	0	0	0	0	0
122	24/out/13	open	0	0	0	0	0	0	0	0	0	0	0	0	0	0	0
123	24/out/13	open	0	0	0	0	0	0	0	0	0	0	0	0	0	0	0
124	24/out/13	open	0	0	0	0	0	0	0	0	0	0	0	0	0	0	0
125	24/out/13	open	0	0	0	0	0	0	0	0	0	0	0	0	0	0	0
126	24/out/13	open	0	0	0	0	0	0	0	0	0	0	0	0	0	0	0
127	24/out/13	open	0	0	0	0	0	0	0	0	0	0	0	0	0	0	0
128	24/out/13	open	0	0	0	0	0	0	0	0	0	0	0	0	0	0	0
129	24/out/13	open	0	0	0	0	0	0	0	0	0	0	0	0	0	0	0
130	24/out/13	open	0	0	0	0	0	0	0	0	0	0	0	0	0	0	0
131	24/out/13	open	0	0	0	0	0	0	0	0	0	0	0	0	0	0	0
132	24/out/13	open	0	0	0	0	0	0	0	0	0	0	0	0	0	0	0
133	24/out/13	open	0	0	0	0	0	0	0	0	0	0	0	0	0	0	0
134	24/out/13	open	0	0	0	0	0	0	0	0	0	0	0	0	0	0	0
135	24/out/13	open	0	0	0	0	0	0	0	0	0	0	0	0	0	0	0
136	24/out/13	open	0	0	0	0	0	0	0	0	0	0	0	0	0	0	0
137	24/out/13	open	0	0	0	0	0	0	0	0	0	0	0	0	0	0	0
138	24/out/13	open	0	0	0	0	0	0	0	0	0	0	0	0	0	0	0
139	24/out/13	open	0	0	0	0	0	0	0	0	0	0	0	0	0	0	0
140	24/out/13	open	0	0	0	0	0	0	0	0	0	0	0	0	0	0	0
141	24/out/13	open	0	0	0	0	0	0	0	0	0	0	0	0	0	0	0
142	24/out/13	open	0	0	0	0	0	0	0	0	0	0	0	0	0	0	0
143	24/out/13	open	0	0	0	0	0	0	0	0	0	0	0	0	0	0	0
144	24/out/13	open	0	0	0	0	0	0	0	0	0	0	0	0	0	0	0
145	24/out/13	open	0	0	0	0	0	0	0	0	0	0	0	0	0	0	0
146	24/out/13	open	0	0	0	0	0	0	0	0	0	0	0	0	0	0	0
147	24/out/13	open	0	0	0	0	0	0	0	0	0	0	0	0	0	0	0
148	24/out/13	open	0	0	0	0	0	0	0	0	0	0	0	0	0	0	0
149	24/out/13	open	0	0	0	0	0	0	0	0	0	0	0	0	0	0	0
150	24/out/13	open	0	0	0	0	0	0	0	0	0	0	0	0	0	0	0
151	24/out/13	open	0	0	0	0	0	0	0	0	0	0	0	0	0	0	0
152	24/out/13	open	0	0	0	0	0	0	0	0	0	0	0	0	0	0	0
153	24/out/13	open	0	0	0	0	0	0	0	0	0	0	0	0	0	0	0
154	24/out/13	open	0	0	0	0	0	0	0	0	0	0	0	0	0	0	0
155	24/out/13	open	0	0	0	0	0	0	0	0	0	0	0	0	0	0	0
156	24/out/13	open	0	0	0	0	0	0	0	0	0	0	0	0	0	0	0
157	24/out/13	open	0	0	0	0	0	0	0	0	0	0	0	0	0	0	0
158	24/out/13	open	0	0	0	0	0	0	0	0	0	0	0	0	0	0	0
159	24/out/13	open	0	0	0	0	0	0	0	0	0	0	0	0	0	0	0
160	24/out/13	open	0	0	0	0	0	0	0	0	0	0	0	0	0	0	0
161	24/out/13	open	0	0	0	0	0	0	0	0	0	0	0	0	0	0	0
162	24/out/13	open	0	0	0	0	0	0	0	0	0	0	0	0	0	0	0
163	24/out/13	open	0	0	0	0	0	0	0	0	0	0	0	0	0	0	0
164	24/out/13	open	0	0	0	0	0	0	0	0	0	0	0	0	0	0	0
165	24/out/13	open	0	0	0	0	0	0	0	0	0	0	0	0	0	0	0
166	24/out/13	open	0	0	0	0	0	0	0	0	0	0	0	0	0	0	0
167	24/out/13	open	0	0	0	0	0	0	0	0	0	0	0	0	0	0	0
168	24/out/13	open	0	0	0	0	0	0	0	0	0	0	0	0	0	0	0
169	24/out/13	open	0	0	0	0	0	0	0	0	0	0	0	0	0	0	0
170	24/out/13	open	0	0	0	0	0	0	0	0	0	0	0	0	0	0	0
171	24/out/13	open	0	0	0	0	0	0	0	0	0	0	0	0	0	0	0
172	24/out/13	open	0	0	0	0	0	0	0	0	0	0	0	0	0	0	0
173	24/out/13	open	0	0	0	0	0	0	0	0	0	0	0	0	0	0	0
174	24/out/13	open	0	0	0	0	0	0	0	0	0	0	0	0	0	0	0
175	24/out/13	open	0	0	0	0	0	0	0	0	0	0	0	0	0	0	0
176	24/out/13	open	0	0	0	0	0	0	0	0	0	0	0	0	0	0	0
177	24/out/13	open	0	0	0	0	0	0	0	0	0	0	0	0	0	0	0
178	24/out/13	open	0	0	0	0	0	0	0	0	0	0	0	0	0	0	0
179	24/out/13	open	0	0	0	0	0	0	0	0	0	0	0	0	0	0	0
180	24/out/13	open	0	0	0	0	0	0	0	0	0	0	0	0	0	0	0
181	24/out/13	open	0	0	0	0	0	0	0	0	0	0	0	0	0	0	0
182	24/out/13	open	0	0	0	0	0	0	0	0	0	0	0	0	0	0	0
183	24/out/13	open	0	0	0	0	0	0	0	0	0	0	0	0	0	0	0
184	24/out/13	open	0	0	0	0	0	0	0	0	0	0	0	0	0	0	0
185	24/out/13	open	0	0	0	0	0	0	0	0	0	0	0	0	0	0	0
186	24/out/13	open	0	0	0	0	0	0	0	0	0	0	0	0	0	0	0
187	24/out/13	open	0	0	0	0	0	0	0	0	0	0	0	0	0	0	0
188	24/out/13	open	0	0	0	0	0	0	0	0	0	0	0	0	0	0	0
189	24/out/13	open	0	0	0	0	0	0	0	0	0	0	0	0	0	0	0
190	24/out/13	open	0	0	0	0	0	0	0	0	0	0	0	0	0	0	0
191	24/out/13	open	0	0	0	0	0	0	0	0	0	0	0	0	0	0	0
192	24/out/13	open	0	0	0	0	0	0	0	0	0	0	0	0	0	0	0
193	24/out/13	open	0	0	0	0	0	0	0	0	0	0	0	0	0	0	0
194	24/out/13	open	0	0	0	0	0	0	0	0	0	0	0	0	0	0	0
195	24/out/13	open	0	0	0	0	0	0	0	0	0	0	0	0	0	0	0
196	31/out/13	open	0	0	0	0	0	0	0	0	0	0	0	0	0	0	0
197	31/out/13	open	0	0	0	0	0	0	0	0	0	0	0	0	0	0	0
198	31/out/13	open	0	0	0	0	0	0	0	0	0	0	0	0	0	0	0
199	31/out/13	open	0	0	0	0	0	0	0	0	0	0	0	0	0	0	0
200	31/out/13	open	1	flava	0	0	0	0	0	0	1	0	0	0	1	f�mea	8					1
1	03/out/13	shaded	0	0	0	0	0	0	0	0	0	0	0	0	0	0	0
2	03/out/13	shaded	0	0	0	0	0	0	0	0	0	0	0	0	0	0	0
3	03/out/13	shaded	0	0	0	0	0	0	0	0	0	0	0	0	0	0	0
4	03/out/13	shaded	0	0	0	0	0	0	0	0	0	0	0	0	0	0	0
5	03/out/13	shaded	0	0	0	0	0	0	0	0	0	0	0	0	0	0	0
6	03/out/13	shaded	0	0	0	0	0	0	0	0	0	0	0	0	0	0	0
7	03/out/13	shaded	0	0	0	0	0	0	0	0	0	0	0	0	0	0	0
8	03/out/13	shaded	0	0	0	0	0	0	0	0	0	0	0	0	0	0	0
9	03/out/13	shaded	0	0	0	0	0	0	0	0	0	0	0	0	0	0	0
10	03/out/13	shaded	0	0	0	0	0	0	0	0	0	0	0	0	0	0	0
11	03/out/13	shaded	0	0	0	0	0	0	0	0	0	0	0	0	0	0	0
12	03/out/13	shaded	0	0	0	0	0	0	0	0	0	0	0	0	0	0	0
13	03/out/13	shaded	0	0	0	0	0	0	0	0	0	0	0	0	0	0	0
14	03/out/13	shaded	0	0	0	0	0	0	0	0	0	0	0	0	0	0	0
15	03/out/13	shaded	0	0	0	0	0	0	0	0	0	0	0	0	0	0	0
16	03/out/13	shaded	0	0	0	0	0	0	0	0	0	0	0	0	0	0	0
17	03/out/13	shaded	0	0	0	0	0	0	0	0	0	0	0	0	0	0	0
18	03/out/13	shaded	0	0	0	0	0	0	0	0	0	0	0	0	0	0	0
19	03/out/13	shaded	0	0	0	0	0	0	0	0	0	0	0	0	0	0	0
20	24/out/13	shaded	0	0	0	0	0	0	0	0	0	0	0	0	0	0	0
21	24/out/13	shaded	0	0	0	0	0	0	0	0	0	0	0	0	0	0	0
22	24/out/13	shaded	0	0	0	0	0	0	0	0	0	0	0	0	0	0	0
23	24/out/13	shaded	0	0	0	0	0	0	0	0	0	0	0	0	0	0	0
24	24/out/13	shaded	0	0	0	0	0	0	0	0	0	0	0	0	0	0	0
25	24/out/13	shaded	0	0	0	0	0	0	0	0	0	0	0	0	0	0	0
26	24/out/13	shaded	0	0	0	0	0	0	0	0	0	0	0	0	0	0	0
27	24/out/13	shaded	0	0	0	0	0	0	0	0	0	0	0	0	0	0	0
28	24/out/13	shaded	0	0	0	0	0	0	0	0	0	0	0	0	0	0	0
29	24/out/13	shaded	0	0	0	0	0	0	0	0	0	0	0	0	0	0	0
30	24/out/13	shaded	0	0	0	0	0	0	0	0	0	0	0	0	0	0	0
31	24/out/13	shaded	0	0	0	0	0	0	0	0	0	0	0	0	0	0	0
32	24/out/13	shaded	0	0	0	0	0	0	0	0	0	0	0	0	0	0	0
33	24/out/13	shaded	0	0	0	0	0	0	0	0	0	0	0	0	0	0	0
34	24/out/13	shaded	0	0	0	0	0	0	0	0	0	0	0	0	0	0	0
35	24/out/13	shaded	0	0	0	0	0	0	0	0	0	0	0	0	0	0	0
36	24/out/13	shaded	0	0	0	0	0	0	0	0	0	0	0	0	0	0	0
37	24/out/13	shaded	0	0	0	0	0	0	0	0	0	0	0	0	0	0	0
38	24/out/13	shaded	0	0	0	0	0	0	0	0	0	0	0	0	0	0	0
39	24/out/13	shaded	0	0	0	0	0	0	0	0	0	0	0	0	0	0	0
40	24/out/13	shaded	0	0	0	0	0	0	0	0	0	0	0	0	0	0	0
41	24/out/13	shaded	0	0	0	0	0	0	0	0	0	0	0	0	0	0	0
42	24/out/13	shaded	0	0	0	0	0	0	0	0	0	0	0	0	0	0	0
43	24/out/13	shaded	0	0	0	0	0	0	0	0	0	0	0	0	0	0	0
44	24/out/13	shaded	0	0	0	0	0	0	0	0	0	0	0	0	0	0	0
45	24/out/13	shaded	0	0	0	0	0	0	0	0	0	0	0	0	0	0	0
46	24/out/13	shaded	0	0	0	0	0	0	0	0	0	0	0	0	0	0	0
47	24/out/13	shaded	0	0	0	0	0	0	0	0	0	0	0	0	0	0	0
48	24/out/13	shaded	0	0	0	0	0	0	0	0	0	0	0	0	0	0	0
49	24/out/13	shaded	0	0	0	0	0	0	0	0	0	0	0	0	0	0	0
50	24/out/13	shaded	0	0	0	0	0	0	0	0	0	0	0	0	0	0	0
51	24/out/13	shaded	0	0	0	0	0	0	0	0	0	0	0	0	0	0	0
52	24/out/13	shaded	0	0	0	0	0	0	0	0	0	0	0	0	0	0	0
53	24/out/13	shaded	0	0	0	0	0	0	0	0	0	0	0	0	0	0	0
54	24/out/13	shaded	0	0	0	0	0	0	0	0	0	0	0	0	0	0	0
55	24/out/13	shaded	0	0	0	0	0	0	0	0	0	0	0	0	0	0	0
56	24/out/13	shaded	0	0	0	0	0	0	0	0	0	0	0	0	0	0	0
57	24/out/13	shaded	0	0	0	0	0	0	0	0	0	0	0	0	0	0	0
58	24/out/13	shaded	0	0	0	0	0	0	0	0	0	0	0	0	0	0	0
59	24/out/13	shaded	0	0	0	0	0	0	0	0	0	0	0	0	0	0	0
60	24/out/13	shaded	0	0	0	0	0	0	0	0	0	0	0	0	0	0	0
61	24/out/13	shaded	0	0	0	0	0	0	0	0	0	0	0	0	0	0	0
62	24/out/13	shaded	1	flava	0	0	0	0	0	0	1	0	0	0	1	f�mea	8					1	eggs-sac
63	24/out/13	shaded	1	flava	0	0	0	0	0	0	1	0	0	1	0	macho	8			1
64	31/out/13	shaded	0	0	0	0	0	0	0	0	0	0	0	0	0	0	0
65	31/out/13	shaded	0	0	0	0	0	0	0	0	0	0	0	0	0	0	0					1
66	31/out/13	shaded	0	0	0	0	0	0	0	0	0	0	0	0	0	0	0		1
67	31/out/13	shaded	0	0	0	0	0	0	0	0	0	0	0	0	0	0	0			1
68	31/out/13	shaded	0	0	0	0	0	0	0	0	0	0	0	0	0	0	0
69	31/out/13	shaded	0	0	0	0	0	0	0	0	0	0	0	0	0	0	0
70	31/out/13	shaded	0	0	0	0	0	0	0	0	0	0	0	0	0	0	0
71	31/out/13	shaded	0	0	0	0	0	0	0	0	0	0	0	0	0	0	0
72	31/out/13	shaded	0	0	0	0	0	0	0	0	0	0	0	0	0	0	0
73	31/out/13	shaded	0	0	0	0	0	0	0	0	0	0	0	0	0	0	0
74	31/out/13	shaded	0	0	0	0	0	0	0	0	0	0	0	0	0	0	0
75	31/out/13	shaded	0	0	0	0	0	0	0	0	0	0	0	0	0	0	0
76	31/out/13	shaded	0	0	0	0	0	0	0	0	0	0	0	0	0	0	0
77	31/out/13	shaded	0	0	0	0	0	0	0	0	0	0	0	0	0	0	0
78	31/out/13	shaded	0	0	0	0	0	0	0	0	0	0	0	0	0	0	0
79	31/out/13	shaded	0	0	0	0	0	0	0	0	0	0	0	0	0	0	0
80	31/out/13	shaded	0	0	0	0	0	0	0	0	0	0	0	0	0	0	0
81	31/out/13	shaded	0	0	0	0	0	0	0	0	0	0	0	0	0	0	0
82	31/out/13	shaded	0	0	0	0	0	0	0	0	0	0	0	0	0	0	0
83	31/out/13	shaded	0	0	0	0	0	0	0	0	0	0	0	0	0	0	0
84	31/out/13	shaded	0	0	0	0	0	0	0	0	0	0	0	0	0	0	0
85	31/out/13	shaded	0	0	0	0	0	0	0	0	0	0	0	0	0	0	0
86	31/out/13	shaded	0	0	0	0	0	0	0	0	0	0	0	0	0	0	0
87	31/out/13	shaded	0	0	0	0	0	0	0	0	0	0	0	0	0	0	0
88	31/out/13	shaded	0	0	0	0	0	0	0	0	0	0	0	0	0	0	0
89	31/out/13	shaded	0	0	0	0	0	0	0	0	0	0	0	0	0	0	0
90	31/out/13	shaded	0	0	0	0	0	0	0	0	0	0	0	0	0	0	0
91	31/out/13	shaded	0	0	0	0	0	0	0	0	0	0	0	0	0	0	0
92	31/out/13	shaded	0	0	0	0	0	0	0	0	0	0	0	0	0	0	0
93	31/out/13	shaded	0	0	0	0	0	0	0	0	0	0	0	0	0	0	0
94	31/out/13	shaded	0	0	0	0	0	0	0	0	0	0	0	0	0	0	0
95	31/out/13	shaded	0	0	0	0	0	0	0	0	0	0	0	0	0	0	0
96	31/out/13	shaded	0	0	0	0	0	0	0	0	0	0	0	0	0	0	0
97	31/out/13	shaded	0	0	0	0	0	0	0	0	0	0	0	0	0	0	0
98	31/out/13	shaded	1	rubrolineata	0	0	0	0	0	0	1	0	0	0	1	f�mea	8					1
99	31/out/13	shaded	2	rubrolineata	0	0	0	0	1	0	0	0	0	0	0	0	6		1
100	31/out/13	shaded	3	rubrolineata	0	0	0	1	0	0	0	0	0	0	0	macho	5			1
1	28/nov/13	shaded	0	0	0	0	0	0	0	0	0	0	0	0	0	0	0
2	28/nov/13	shaded	0	0	0	0	0	0	0	0	0	0	0	0	0	0	0
3	28/nov/13	shaded	0	0	0	0	0	0	0	0	0	0	0	0	0	0	0
4	28/nov/13	shaded	0	0	0	0	0	0	0	0	0	0	0	0	0	0	0
5	28/nov/13	shaded	0	0	0	0	0	0	0	0	0	0	0	0	0	0	0
6	28/nov/13	shaded	0	0	0	0	0	0	0	0	0	0	0	0	0	0	0
7	28/nov/13	shaded	0	0	0	0	0	0	0	0	0	0	0	0	0	0	0
8	28/nov/13	shaded	0	0	0	0	0	0	0	0	0	0	0	0	0	0	0
9	28/nov/13	shaded	0	0	0	0	0	0	0	0	0	0	0	0	0	0	0
10	28/nov/13	shaded	0	0	0	0	0	0	0	0	0	0	0	0	0	0	0
11	28/nov/13	shaded	0	0	0	0	0	0	0	0	0	0	0	0	0	0	0
12	28/nov/13	shaded	0	0	0	0	0	0	0	0	0	0	0	0	0	0	0
13	28/nov/13	shaded	0	0	0	0	0	0	0	0	0	0	0	0	0	0	0
14	28/nov/13	shaded	0	0	0	0	0	0	0	0	0	0	0	0	0	0	0
15	28/nov/13	shaded	0	0	0	0	0	0	0	0	0	0	0	0	0	0	0
16	28/nov/13	shaded	0	0	0	0	0	0	0	0	0	0	0	0	0	0	0
17	28/nov/13	shaded	0	0	0	0	0	0	0	0	0	0	0	0	0	0	0
18	28/nov/13	shaded	0	0	0	0	0	0	0	0	0	0	0	0	0	0	0
19	28/nov/13	shaded	0	0	0	0	0	0	0	0	0	0	0	0	0	0	0
20	28/nov/13	shaded	0	0	0	0	0	0	0	0	0	0	0	0	0	0	0
21	28/nov/13	shaded	0	0	0	0	0	0	0	0	0	0	0	0	0	0	0
22	28/nov/13	shaded	0	0	0	0	0	0	0	0	0	0	0	0	0	0	0
23	28/nov/13	shaded	0	0	0	0	0	0	0	0	0	0	0	0	0	0	0
24	28/nov/13	shaded	0	0	0	0	0	0	0	0	0	0	0	0	0	0	0
25	28/nov/13	shaded	0	0	0	0	0	0	0	0	0	0	0	0	0	0	0
26	28/nov/13	shaded	0	0	0	0	0	0	0	0	0	0	0	0	0	0	0
27	28/nov/13	shaded	0	0	0	0	0	0	0	0	0	0	0	0	0	0	0
28	28/nov/13	shaded	0	0	0	0	0	0	0	0	0	0	0	0	0	0	0
29	28/nov/13	shaded	0	0	0	0	0	0	0	0	0	0	0	0	0	0	0
30	28/nov/13	shaded	0	0	0	0	0	0	0	0	0	0	0	0	0	0	0
31	28/nov/13	shaded	0	0	0	0	0	0	0	0	0	0	0	0	0	0	0
32	28/nov/13	shaded	0	0	0	0	0	0	0	0	0	0	0	0	0	0	0
33	28/nov/13	shaded	0	0	0	0	0	0	0	0	0	0	0	0	0	0	0
34	28/nov/13	shaded	0	0	0	0	0	0	0	0	0	0	0	0	0	0	0
35	28/nov/13	shaded	0	0	0	0	0	0	0	0	0	0	0	0	0	0	0
36	28/nov/13	shaded	0	0	0	0	0	0	0	0	0	0	0	0	0	0	0
37	28/nov/13	shaded	0	0	0	0	0	0	0	0	0	0	0	0	0	0	0
38	28/nov/13	shaded	0	0	0	0	0	0	0	0	0	0	0	0	0	0	0
39	28/nov/13	shaded	0	0	0	0	0	0	0	0	0	0	0	0	0	0	0
40	28/nov/13	shaded	0	0	0	0	0	0	0	0	0	0	0	0	0	0	0
41	28/nov/13	shaded	0	0	0	0	0	0	0	0	0	0	0	0	0	0	0
42	28/nov/13	shaded	0	0	0	0	0	0	0	0	0	0	0	0	0	0	0
43	28/nov/13	shaded	0	0	0	0	0	0	0	0	0	0	0	0	0	0	0
44	28/nov/13	shaded	0	0	0	0	0	0	0	0	0	0	0	0	0	0	0
45	28/nov/13	shaded	0	0	0	0	0	0	0	0	0	0	0	0	0	0	0
46	28/nov/13	shaded	0	0	0	0	0	0	0	0	0	0	0	0	0	0	0
47	28/nov/13	shaded	0	0	0	0	0	0	0	0	0	0	0	0	0	0	0
48	28/nov/13	shaded	0	0	0	0	0	0	0	0	0	0	0	0	0	0	0
49	28/nov/13	shaded	0	0	0	0	0	0	0	0	0	0	0	0	0	0	0
50	28/nov/13	shaded	0	0	0	0	0	0	0	0	0	0	0	0	0	0	0
51	28/nov/13	shaded	0	0	0	0	0	0	0	0	0	0	0	0	0	0	0
52	28/nov/13	shaded	0	0	0	0	0	0	0	0	0	0	0	0	0	0	0
53	28/nov/13	shaded	0	0	0	0	0	0	0	0	0	0	0	0	0	0	0
54	28/nov/13	shaded	0	0	0	0	0	0	0	0	0	0	0	0	0	0	0
55	28/nov/13	shaded	0	0	0	0	0	0	0	0	0	0	0	0	0	0	0
56	28/nov/13	shaded	0	0	0	0	0	0	0	0	0	0	0	0	0	0	0
57	28/nov/13	shaded	0	0	0	0	0	0	0	0	0	0	0	0	0	0	0
58	28/nov/13	shaded	0	0	0	0	0	0	0	0	0	0	0	0	0	0	0
59	28/nov/13	shaded	0	0	0	0	0	0	0	0	0	0	0	0	0	0	0
60	28/nov/13	shaded	0	0	0	0	0	0	0	0	0	0	0	0	0	0	0
61	28/nov/13	shaded	0	0	0	0	0	0	0	0	0	0	0	0	0	0	0
62	28/nov/13	shaded	0	0	0	0	0	0	0	0	0	0	0	0	0	0	0
63	28/nov/13	shaded	0	0	0	0	0	0	0	0	0	0	0	0	0	0	0
64	28/nov/13	shaded	0	0	0	0	0	0	0	0	0	0	0	0	0	0	0
65	28/nov/13	shaded	0	0	0	0	0	0	0	0	0	0	0	0	0	0	0
66	28/nov/13	shaded	0	0	0	0	0	0	0	0	0	0	0	0	0	0	0
67	28/nov/13	shaded	0	0	0	0	0	0	0	0	0	0	0	0	0	0	0
68	28/nov/13	shaded	0	0	0	0	0	0	0	0	0	0	0	0	0	0	0
69	28/nov/13	shaded	0	0	0	0	0	0	0	0	0	0	0	0	0	0	0
70	28/nov/13	shaded	0	0	0	0	0	0	0	0	0	0	0	0	0	0	0
71	28/nov/13	shaded	0	0	0	0	0	0	0	0	0	0	0	0	0	0	0
72	28/nov/13	shaded	0	0	0	0	0	0	0	0	0	0	0	0	0	0	0
73	28/nov/13	shaded	0	0	0	0	0	0	0	0	0	0	0	0	0	0	0
74	28/nov/13	shaded	0	0	0	0	0	0	0	0	0	0	0	0	0	0	0
75	28/nov/13	shaded	0	0	0	0	0	0	0	0	0	0	0	0	0	0	0
76	28/nov/13	shaded	0	0	0	0	0	0	0	0	0	0	0	0	0	0	0
77	28/nov/13	shaded	0	0	0	0	0	0	0	0	0	0	0	0	0	0	0
78	28/nov/13	shaded	0	0	0	0	0	0	0	0	0	0	0	0	0	0	0
79	28/nov/13	shaded	0	0	0	0	0	0	0	0	0	0	0	0	0	0	0
80	28/nov/13	shaded	0	0	0	0	0	0	0	0	0	0	0	0	0	0	0
81	28/nov/13	shaded	0	0	0	0	0	0	0	0	0	0	0	0	0	0	0
82	28/nov/13	shaded	0	0	0	0	0	0	0	0	0	0	0	0	0	0	0
83	28/nov/13	shaded	0	0	0	0	0	0	0	0	0	0	0	0	0	0	0
84	28/nov/13	shaded	0	0	0	0	0	0	0	0	0	0	0	0	0	0	0
85	28/nov/13	shaded	0	0	0	0	0	0	0	0	0	0	0	0	0	0	0
86	28/nov/13	shaded	0	0	0	0	0	0	0	0	0	0	0	0	0	0	0
87	28/nov/13	shaded	0	0	0	0	0	0	0	0	0	0	0	0	0	0	0
88	28/nov/13	shaded	0	0	0	0	0	0	0	0	0	0	0	0	0	0	0
89	28/nov/13	shaded	0	0	0	0	0	0	0	0	0	0	0	0	0	0	0
90	28/nov/13	shaded	0	0	0	0	0	0	0	0	0	0	0	0	0	0	0
91	28/nov/13	shaded	0	0	0	0	0	0	0	0	0	0	0	0	0	0	0
92	28/nov/13	shaded	0	0	0	0	0	0	0	0	0	0	0	0	0	0	0
93	28/nov/13	shaded	0	0	0	0	0	0	0	0	0	0	0	0	0	0	0
94	28/nov/13	shaded	0	0	0	0	0	0	0	0	0	0	0	0	0	0	0
95	28/nov/13	shaded	0	0	0	0	0	0	0	0	0	0	0	0	0	0	0
96	28/nov/13	shaded	0	0	0	0	0	0	0	0	0	0	0	0	0	0	0
97	28/nov/13	shaded	0	0	0	0	0	0	0	0	0	0	0	0	0	0	0
98	28/nov/13	shaded	0	0	0	0	0	0	0	0	0	0	0	0	0	0	0
99	28/nov/13	shaded	0	0	0	0	0	0	0	0	0	0	0	0	0	0	0
100	28/nov/13	shaded	0	0	0	0	0	0	0	0	0	0	0	0	0	0	0
1	28/nov/13	open	0	0	0	0	0	0	0	0	0	0	0	0	0	0	0
2	28/nov/13	open	0	0	0	0	0	0	0	0	0	0	0	0	0	0	0
3	28/nov/13	open	0	0	0	0	0	0	0	0	0	0	0	0	0	0	0
4	28/nov/13	open	0	0	0	0	0	0	0	0	0	0	0	0	0	0	0
5	28/nov/13	open	0	0	0	0	0	0	0	0	0	0	0	0	0	0	0
6	28/nov/13	open	0	0	0	0	0	0	0	0	0	0	0	0	0	0	0
7	28/nov/13	open	0	0	0	0	0	0	0	0	0	0	0	0	0	0	0
8	28/nov/13	open	0	0	0	0	0	0	0	0	0	0	0	0	0	0	0
9	28/nov/13	open	0	0	0	0	0	0	0	0	0	0	0	0	0	0	0
10	28/nov/13	open	0	0	0	0	0	0	0	0	0	0	0	0	0	0	0
11	28/nov/13	open	0	0	0	0	0	0	0	0	0	0	0	0	0	0	0
12	28/nov/13	open	0	0	0	0	0	0	0	0	0	0	0	0	0	0	0
13	28/nov/13	open	0	0	0	0	0	0	0	0	0	0	0	0	0	0	0
14	28/nov/13	open	0	0	0	0	0	0	0	0	0	0	0	0	0	0	0
15	28/nov/13	open	0	0	0	0	0	0	0	0	0	0	0	0	0	0	0
16	28/nov/13	open	0	0	0	0	0	0	0	0	0	0	0	0	0	0	0
17	28/nov/13	open	0	0	0	0	0	0	0	0	0	0	0	0	0	0	0
18	28/nov/13	open	0	0	0	0	0	0	0	0	0	0	0	0	0	0	0
19	28/nov/13	open	0	0	0	0	0	0	0	0	0	0	0	0	0	0	0
20	28/nov/13	open	0	0	0	0	0	0	0	0	0	0	0	0	0	0	0
21	28/nov/13	open	0	0	0	0	0	0	0	0	0	0	0	0	0	0	0
22	28/nov/13	open	0	0	0	0	0	0	0	0	0	0	0	0	0	0	0
23	28/nov/13	open	0	0	0	0	0	0	0	0	0	0	0	0	0	0	0
24	28/nov/13	open	0	0	0	0	0	0	0	0	0	0	0	0	0	0	0
25	28/nov/13	open	0	0	0	0	0	0	0	0	0	0	0	0	0	0	0
26	28/nov/13	open	0	0	0	0	0	0	0	0	0	0	0	0	0	0	0
27	28/nov/13	open	0	0	0	0	0	0	0	0	0	0	0	0	0	0	0
28	28/nov/13	open	0	0	0	0	0	0	0	0	0	0	0	0	0	0	0
29	28/nov/13	open	0	0	0	0	0	0	0	0	0	0	0	0	0	0	0
30	28/nov/13	open	0	0	0	0	0	0	0	0	0	0	0	0	0	0	0
31	28/nov/13	open	0	0	0	0	0	0	0	0	0	0	0	0	0	0	0
32	28/nov/13	open	0	0	0	0	0	0	0	0	0	0	0	0	0	0	0
33	28/nov/13	open	0	0	0	0	0	0	0	0	0	0	0	0	0	0	0
34	28/nov/13	open	0	0	0	0	0	0	0	0	0	0	0	0	0	0	0
35	28/nov/13	open	0	0	0	0	0	0	0	0	0	0	0	0	0	0	0
36	28/nov/13	open	0	0	0	0	0	0	0	0	0	0	0	0	0	0	0
37	28/nov/13	open	0	0	0	0	0	0	0	0	0	0	0	0	0	0	0
38	28/nov/13	open	0	0	0	0	0	0	0	0	0	0	0	0	0	0	0
39	28/nov/13	open	0	0	0	0	0	0	0	0	0	0	0	0	0	0	0
40	28/nov/13	open	0	0	0	0	0	0	0	0	0	0	0	0	0	0	0
41	28/nov/13	open	0	0	0	0	0	0	0	0	0	0	0	0	0	0	0
42	28/nov/13	open	0	0	0	0	0	0	0	0	0	0	0	0	0	0	0
43	28/nov/13	open	0	0	0	0	0	0	0	0	0	0	0	0	0	0	0
44	28/nov/13	open	0	0	0	0	0	0	0	0	0	0	0	0	0	0	0
45	28/nov/13	open	0	0	0	0	0	0	0	0	0	0	0	0	0	0	0
46	28/nov/13	open	0	0	0	0	0	0	0	0	0	0	0	0	0	0	0
47	28/nov/13	open	0	0	0	0	0	0	0	0	0	0	0	0	0	0	0
48	28/nov/13	open	0	0	0	0	0	0	0	0	0	0	0	0	0	0	0
49	28/nov/13	open	0	0	0	0	0	0	0	0	0	0	0	0	0	0	0
50	28/nov/13	open	0	0	0	0	0	0	0	0	0	0	0	0	0	0	0
51	28/nov/13	open	0	0	0	0	0	0	0	0	0	0	0	0	0	0	0
52	28/nov/13	open	0	0	0	0	0	0	0	0	0	0	0	0	0	0	0
53	28/nov/13	open	0	0	0	0	0	0	0	0	0	0	0	0	0	0	0
54	28/nov/13	open	0	0	0	0	0	0	0	0	0	0	0	0	0	0	0
55	28/nov/13	open	0	0	0	0	0	0	0	0	0	0	0	0	0	0	0
56	28/nov/13	open	0	0	0	0	0	0	0	0	0	0	0	0	0	0	0
57	28/nov/13	open	0	0	0	0	0	0	0	0	0	0	0	0	0	0	0
58	28/nov/13	open	0	0	0	0	0	0	0	0	0	0	0	0	0	0	0
59	28/nov/13	open	0	0	0	0	0	0	0	0	0	0	0	0	0	0	0
60	28/nov/13	open	0	0	0	0	0	0	0	0	0	0	0	0	0	0	0
61	28/nov/13	open	0	0	0	0	0	0	0	0	0	0	0	0	0	0	0
62	28/nov/13	open	0	0	0	0	0	0	0	0	0	0	0	0	0	0	0
63	28/nov/13	open	0	0	0	0	0	0	0	0	0	0	0	0	0	0	0
64	28/nov/13	open	0	0	0	0	0	0	0	0	0	0	0	0	0	0	0
65	28/nov/13	open	0	0	0	0	0	0	0	0	0	0	0	0	0	0	0
66	28/nov/13	open	0	0	0	0	0	0	0	0	0	0	0	0	0	0	0
67	28/nov/13	open	0	0	0	0	0	0	0	0	0	0	0	0	0	0	0
68	28/nov/13	open	0	0	0	0	0	0	0	0	0	0	0	0	0	0	0
69	28/nov/13	open	0	0	0	0	0	0	0	0	0	0	0	0	0	0	0
70	28/nov/13	open	0	0	0	0	0	0	0	0	0	0	0	0	0	0	0
71	28/nov/13	open	0	0	0	0	0	0	0	0	0	0	0	0	0	0	0
72	28/nov/13	open	0	0	0	0	0	0	0	0	0	0	0	0	0	0	0
73	28/nov/13	open	0	0	0	0	0	0	0	0	0	0	0	0	0	0	0
74	28/nov/13	open	0	0	0	0	0	0	0	0	0	0	0	0	0	0	0
75	28/nov/13	open	0	0	0	0	0	0	0	0	0	0	0	0	0	0	0
76	28/nov/13	open	0	0	0	0	0	0	0	0	0	0	0	0	0	0	0
77	28/nov/13	open	0	0	0	0	0	0	0	0	0	0	0	0	0	0	0
78	28/nov/13	open	0	0	0	0	0	0	0	0	0	0	0	0	0	0	0
79	28/nov/13	open	0	0	0	0	0	0	0	0	0	0	0	0	0	0	0
80	28/nov/13	open	0	0	0	0	0	0	0	0	0	0	0	0	0	0	0
81	28/nov/13	open	0	0	0	0	0	0	0	0	0	0	0	0	0	0	0
82	28/nov/13	open	0	0	0	0	0	0	0	0	0	0	0	0	0	0	0
83	28/nov/13	open	0	0	0	0	0	0	0	0	0	0	0	0	0	0	0
84	28/nov/13	open	0	0	0	0	0	0	0	0	0	0	0	0	0	0	0
85	28/nov/13	open	0	0	0	0	0	0	0	0	0	0	0	0	0	0	0
86	28/nov/13	open	0	0	0	0	0	0	0	0	0	0	0	0	0	0	0
87	28/nov/13	open	0	0	0	0	0	0	0	0	0	0	0	0	0	0	0
88	28/nov/13	open	0	0	0	0	0	0	0	0	0	0	0	0	0	0	0
89	28/nov/13	open	0	0	0	0	0	0	0	0	0	0	0	0	0	0	0
90	28/nov/13	open	0	0	0	0	0	0	0	0	0	0	0	0	0	0	0
91	28/nov/13	open	0	0	0	0	0	0	0	0	0	0	0	0	0	0	0
92	28/nov/13	open	0	0	0	0	0	0	0	0	0	0	0	0	0	0	0
93	28/nov/13	open	0	0	0	0	0	0	0	0	0	0	0	0	0	0	0
94	28/nov/13	open	0	0	0	0	0	0	0	0	0	0	0	0	0	0	0
95	28/nov/13	open	0	0	0	0	0	0	0	0	0	0	0	0	0	0	0
96	28/nov/13	open	0	0	0	0	0	0	0	0	0	0	0	0	0	0	0
97	28/nov/13	open	0	0	0	0	0	0	0	0	0	0	0	0	0	0	0
98	28/nov/13	open	0	0	0	0	0	0	0	0	0	0	0	0	0	0	0
99	28/nov/13	open	0	0	0	0	0	0	0	0	0	0	0	0	0	0	0
100	28/nov/13	open	0	0	0	0	0	0	0	0	0	0	0	0	0	0	0
101	28/nov/13	open	0	0	0	0	0	0	0	0	0	0	0	0	0	0	0
102	28/nov/13	open	0	0	0	0	0	0	0	0	0	0	0	0	0	0	0
103	28/nov/13	open	0	0	0	0	0	0	0	0	0	0	0	0	0	0	0
104	28/nov/13	open	0	0	0	0	0	0	0	0	0	0	0	0	0	0	0
105	28/nov/13	open	0	0	0	0	0	0	0	0	0	0	0	0	0	0	0
106	28/nov/13	open	0	0	0	0	0	0	0	0	0	0	0	0	0	0	0
107	28/nov/13	open	0	0	0	0	0	0	0	0	0	0	0	0	0	0	0
108	28/nov/13	open	0	0	0	0	0	0	0	0	0	0	0	0	0	0	0
109	28/nov/13	open	0	0	0	0	0	0	0	0	0	0	0	0	0	0	0
110	28/nov/13	open	0	0	0	0	0	0	0	0	0	0	0	0	0	0	0
111	28/nov/13	open	0	0	0	0	0	0	0	0	0	0	0	0	0	0	0
112	28/nov/13	open	0	0	0	0	0	0	0	0	0	0	0	0	0	0	0
113	28/nov/13	open	0	0	0	0	0	0	0	0	0	0	0	0	0	0	0
114	28/nov/13	open	0	0	0	0	0	0	0	0	0	0	0	0	0	0	0
115	28/nov/13	open	0	0	0	0	0	0	0	0	0	0	0	0	0	0	0
116	28/nov/13	open	0	0	0	0	0	0	0	0	0	0	0	0	0	0	0
117	28/nov/13	open	0	0	0	0	0	0	0	0	0	0	0	0	0	0	0
118	28/nov/13	open	0	0	0	0	0	0	0	0	0	0	0	0	0	0	0
119	28/nov/13	open	0	0	0	0	0	0	0	0	0	0	0	0	0	0	0
120	28/nov/13	open	0	0	0	0	0	0	0	0	0	0	0	0	0	0	0
121	28/nov/13	open	0	0	0	0	0	0	0	0	0	0	0	0	0	0	0
122	28/nov/13	open	0	0	0	0	0	0	0	0	0	0	0	0	0	0	0
123	28/nov/13	open	0	0	0	0	0	0	0	0	0	0	0	0	0	0	0
124	28/nov/13	open	0	0	0	0	0	0	0	0	0	0	0	0	0	0	0
125	28/nov/13	open	0	0	0	0	0	0	0	0	0	0	0	0	0	0	0
126	28/nov/13	open	0	0	0	0	0	0	0	0	0	0	0	0	0	0	0
127	28/nov/13	open	0	0	0	0	0	0	0	0	0	0	0	0	0	0	0
128	28/nov/13	open	0	0	0	0	0	0	0	0	0	0	0	0	0	0	0
129	28/nov/13	open	0	0	0	0	0	0	0	0	0	0	0	0	0	0	0
130	28/nov/13	open	0	0	0	0	0	0	0	0	0	0	0	0	0	0	0
131	28/nov/13	open	0	0	0	0	0	0	0	0	0	0	0	0	0	0	0
132	28/nov/13	open	0	0	0	0	0	0	0	0	0	0	0	0	0	0	0
133	28/nov/13	open	0	0	0	0	0	0	0	0	0	0	0	0	0	0	0
134	28/nov/13	open	0	0	0	0	0	0	0	0	0	0	0	0	0	0	0
135	28/nov/13	open	0	0	0	0	0	0	0	0	0	0	0	0	0	0	0
136	28/nov/13	open	0	0	0	0	0	0	0	0	0	0	0	0	0	0	0
137	28/nov/13	open	0	0	0	0	0	0	0	0	0	0	0	0	0	0	0
138	28/nov/13	open	0	0	0	0	0	0	0	0	0	0	0	0	0	0	0
139	28/nov/13	open	0	0	0	0	0	0	0	0	0	0	0	0	0	0	0
140	28/nov/13	open	0	0	0	0	0	0	0	0	0	0	0	0	0	0	0
141	28/nov/13	open	0	0	0	0	0	0	0	0	0	0	0	0	0	0	0
142	28/nov/13	open	0	0	0	0	0	0	0	0	0	0	0	0	0	0	0
143	28/nov/13	open	0	0	0	0	0	0	0	0	0	0	0	0	0	0	0
144	28/nov/13	open	0	0	0	0	0	0	0	0	0	0	0	0	0	0	0
145	28/nov/13	open	0	0	0	0	0	0	0	0	0	0	0	0	0	0	0
146	28/nov/13	open	0	0	0	0	0	0	0	0	0	0	0	0	0	0	0
147	28/nov/13	open	0	0	0	0	0	0	0	0	0	0	0	0	0	0	0
148	28/nov/13	open	0	0	0	0	0	0	0	0	0	0	0	0	0	0	0
149	28/nov/13	open	0	0	0	0	0	0	0	0	0	0	0	0	0	0	0
150	28/nov/13	open	0	0	0	0	0	0	0	0	0	0	0	0	0	0	0
151	28/nov/13	open	0	0	0	0	0	0	0	0	0	0	0	0	0	0	0
152	28/nov/13	open	0	0	0	0	0	0	0	0	0	0	0	0	0	0	0
153	28/nov/13	open	0	0	0	0	0	0	0	0	0	0	0	0	0	0	0
154	28/nov/13	open	0	0	0	0	0	0	0	0	0	0	0	0	0	0	0
155	28/nov/13	open	0	0	0	0	0	0	0	0	0	0	0	0	0	0	0
156	28/nov/13	open	0	0	0	0	0	0	0	0	0	0	0	0	0	0	0
157	28/nov/13	open	0	0	0	0	0	0	0	0	0	0	0	0	0	0	0
158	28/nov/13	open	0	0	0	0	0	0	0	0	0	0	0	0	0	0	0
159	28/nov/13	open	0	0	0	0	0	0	0	0	0	0	0	0	0	0	0
160	28/nov/13	open	0	0	0	0	0	0	0	0	0	0	0	0	0	0	0
161	28/nov/13	open	0	0	0	0	0	0	0	0	0	0	0	0	0	0	0
162	28/nov/13	open	0	0	0	0	0	0	0	0	0	0	0	0	0	0	0
163	28/nov/13	open	0	0	0	0	0	0	0	0	0	0	0	0	0	0	0
164	28/nov/13	open	0	0	0	0	0	0	0	0	0	0	0	0	0	0	0
165	28/nov/13	open	0	0	0	0	0	0	0	0	0	0	0	0	0	0	0
166	28/nov/13	open	0	0	0	0	0	0	0	0	0	0	0	0	0	0	0
167	28/nov/13	open	0	0	0	0	0	0	0	0	0	0	0	0	0	0	0
168	28/nov/13	open	0	0	0	0	0	0	0	0	0	0	0	0	0	0	0
169	28/nov/13	open	0	0	0	0	0	0	0	0	0	0	0	0	0	0	0
170	28/nov/13	open	0	0	0	0	0	0	0	0	0	0	0	0	0	0	0
171	28/nov/13	open	0	0	0	0	0	0	0	0	0	0	0	0	0	0	0
172	28/nov/13	open	0	0	0	0	0	0	0	0	0	0	0	0	0	0	0
173	28/nov/13	open	0	0	0	0	0	0	0	0	0	0	0	0	0	0	0
174	28/nov/13	open	0	0	0	0	0	0	0	0	0	0	0	0	0	0	0
175	28/nov/13	open	0	0	0	0	0	0	0	0	0	0	0	0	0	0	0
176	28/nov/13	open	0	0	0	0	0	0	0	0	0	0	0	0	0	0	0
177	28/nov/13	open	0	0	0	0	0	0	0	0	0	0	0	0	0	0	0
178	28/nov/13	open	0	0	0	0	0	0	0	0	0	0	0	0	0	0	0
179	28/nov/13	open	0	0	0	0	0	0	0	0	0	0	0	0	0	0	0
180	28/nov/13	open	0	0	0	0	0	0	0	0	0	0	0	0	0	0	0
181	28/nov/13	open	0	0	0	0	0	0	0	0	0	0	0	0	0	0	0
182	28/nov/13	open	0	0	0	0	0	0	0	0	0	0	0	0	0	0	0
183	28/nov/13	open	0	0	0	0	0	0	0	0	0	0	0	0	0	0	0
184	28/nov/13	open	0	0	0	0	0	0	0	0	0	0	0	0	0	0	0
185	28/nov/13	open	0	0	0	0	0	0	0	0	0	0	0	0	0	0	0
186	28/nov/13	open	0	0	0	0	0	0	0	0	0	0	0	0	0	0	0
187	28/nov/13	open	0	0	0	0	0	0	0	0	0	0	0	0	0	0	0
188	28/nov/13	open	0	0	0	0	0	0	0	0	0	0	0	0	0	0	0
189	28/nov/13	open	0	0	0	0	0	0	0	0	0	0	0	0	0	0	0
190	28/nov/13	open	0	0	0	0	0	0	0	0	0	0	0	0	0	0	0
191	28/nov/13	open	0	0	0	0	0	0	0	0	0	0	0	0	0	0	0
192	28/nov/13	open	1	rubrolineata	0	0	0	0	0	0	1	0	0	0	1	f�mea	8					1
193	28/nov/13	open	1	rubrolineata	0	0	0	0	0	0	1	0	0	0	1	f�mea	8					1	eggs-sac
194	28/nov/13	open	1	flava	0	0	0	0	0	0	1	0	0	0	1	f�mea	8					1
195	28/nov/13	open	1	flava	0	0	0	0	0	0	1	0	0	0	1	f�mea	8					1	eggs-sac
196	28/nov/13	open	1	flava	0	0	0	0	0	0	1	0	0	0	1	f�mea	8					1	eggs-sac
197	28/nov/13	open	1	flava	0	0	0	0	0	0	1	0	0	0	1	f�mea	8					1	eggs-sac
198	28/nov/13	open	1	flava	0	0	1	0	0	0	0	0	0	0	0	0	4			1
199	28/nov/13	open	1	flava	0	0	0	0	0	0	1	0	0	0	1	f�mea	8					1
200	28/nov/13	open	1	flava	0	0	0	0	1	0	0	0	0	0	0	0	6			1
1	16/dez/13	shaded	0	0	0	0	0	0	0	0	0	0	0	0	0	0	0
2	16/dez/13	shaded	0	0	0	0	0	0	0	0	0	0	0	0	0	0	0
3	16/dez/13	shaded	0	0	0	0	0	0	0	0	0	0	0	0	0	0	0
4	16/dez/13	shaded	0	0	0	0	0	0	0	0	0	0	0	0	0	0	0
5	16/dez/13	shaded	0	0	0	0	0	0	0	0	0	0	0	0	0	0	0
6	16/dez/13	shaded	0	0	0	0	0	0	0	0	0	0	0	0	0	0	0
7	16/dez/13	shaded	0	0	0	0	0	0	0	0	0	0	0	0	0	0	0
8	16/dez/13	shaded	0	0	0	0	0	0	0	0	0	0	0	0	0	0	0
9	16/dez/13	shaded	0	0	0	0	0	0	0	0	0	0	0	0	0	0	0
10	16/dez/13	shaded	0	0	0	0	0	0	0	0	0	0	0	0	0	0	0
11	16/dez/13	shaded	0	0	0	0	0	0	0	0	0	0	0	0	0	0	0
12	16/dez/13	shaded	0	0	0	0	0	0	0	0	0	0	0	0	0	0	0
13	16/dez/13	shaded	0	0	0	0	0	0	0	0	0	0	0	0	0	0	0
14	16/dez/13	shaded	0	0	0	0	0	0	0	0	0	0	0	0	0	0	0
15	16/dez/13	shaded	0	0	0	0	0	0	0	0	0	0	0	0	0	0	0
16	16/dez/13	shaded	0	0	0	0	0	0	0	0	0	0	0	0	0	0	0
17	16/dez/13	shaded	0	0	0	0	0	0	0	0	0	0	0	0	0	0	0
18	16/dez/13	shaded	0	0	0	0	0	0	0	0	0	0	0	0	0	0	0
19	16/dez/13	shaded	0	0	0	0	0	0	0	0	0	0	0	0	0	0	0
20	16/dez/13	shaded	0	0	0	0	0	0	0	0	0	0	0	0	0	0	0
21	16/dez/13	shaded	0	0	0	0	0	0	0	0	0	0	0	0	0	0	0
22	16/dez/13	shaded	0	0	0	0	0	0	0	0	0	0	0	0	0	0	0
23	16/dez/13	shaded	0	0	0	0	0	0	0	0	0	0	0	0	0	0	0
24	16/dez/13	shaded	0	0	0	0	0	0	0	0	0	0	0	0	0	0	0
25	16/dez/13	shaded	0	0	0	0	0	0	0	0	0	0	0	0	0	0	0
26	16/dez/13	shaded	0	0	0	0	0	0	0	0	0	0	0	0	0	0	0
27	16/dez/13	shaded	0	0	0	0	0	0	0	0	0	0	0	0	0	0	0
28	16/dez/13	shaded	0	0	0	0	0	0	0	0	0	0	0	0	0	0	0
29	16/dez/13	shaded	0	0	0	0	0	0	0	0	0	0	0	0	0	0	0
30	16/dez/13	shaded	0	0	0	0	0	0	0	0	0	0	0	0	0	0	0
31	16/dez/13	shaded	0	0	0	0	0	0	0	0	0	0	0	0	0	0	0
32	16/dez/13	shaded	0	0	0	0	0	0	0	0	0	0	0	0	0	0	0
33	16/dez/13	shaded	0	0	0	0	0	0	0	0	0	0	0	0	0	0	0
34	16/dez/13	shaded	0	0	0	0	0	0	0	0	0	0	0	0	0	0	0
35	16/dez/13	shaded	0	0	0	0	0	0	0	0	0	0	0	0	0	0	0
36	16/dez/13	shaded	0	0	0	0	0	0	0	0	0	0	0	0	0	0	0
37	16/dez/13	shaded	0	0	0	0	0	0	0	0	0	0	0	0	0	0	0
38	16/dez/13	shaded	0	0	0	0	0	0	0	0	0	0	0	0	0	0	0
39	16/dez/13	shaded	0	0	0	0	0	0	0	0	0	0	0	0	0	0	0
40	16/dez/13	shaded	0	0	0	0	0	0	0	0	0	0	0	0	0	0	0
41	16/dez/13	shaded	0	0	0	0	0	0	0	0	0	0	0	0	0	0	0
42	16/dez/13	shaded	0	0	0	0	0	0	0	0	0	0	0	0	0	0	0
43	16/dez/13	shaded	0	0	0	0	0	0	0	0	0	0	0	0	0	0	0
44	16/dez/13	shaded	0	0	0	0	0	0	0	0	0	0	0	0	0	0	0
45	16/dez/13	shaded	0	0	0	0	0	0	0	0	0	0	0	0	0	0	0
46	16/dez/13	shaded	0	0	0	0	0	0	0	0	0	0	0	0	0	0	0
47	16/dez/13	shaded	0	0	0	0	0	0	0	0	0	0	0	0	0	0	0
48	16/dez/13	shaded	0	0	0	0	0	0	0	0	0	0	0	0	0	0	0
49	16/dez/13	shaded	0	0	0	0	0	0	0	0	0	0	0	0	0	0	0
50	16/dez/13	shaded	0	0	0	0	0	0	0	0	0	0	0	0	0	0	0
51	16/dez/13	shaded	0	0	0	0	0	0	0	0	0	0	0	0	0	0	0
52	16/dez/13	shaded	0	0	0	0	0	0	0	0	0	0	0	0	0	0	0
53	16/dez/13	shaded	0	0	0	0	0	0	0	0	0	0	0	0	0	0	0
54	16/dez/13	shaded	0	0	0	0	0	0	0	0	0	0	0	0	0	0	0
55	16/dez/13	shaded	0	0	0	0	0	0	0	0	0	0	0	0	0	0	0
56	16/dez/13	shaded	0	0	0	0	0	0	0	0	0	0	0	0	0	0	0
57	16/dez/13	shaded	0	0	0	0	0	0	0	0	0	0	0	0	0	0	0
58	16/dez/13	shaded	0	0	0	0	0	0	0	0	0	0	0	0	0	0	0
59	16/dez/13	shaded	0	0	0	0	0	0	0	0	0	0	0	0	0	0	0
60	16/dez/13	shaded	0	0	0	0	0	0	0	0	0	0	0	0	0	0	0
61	16/dez/13	shaded	0	0	0	0	0	0	0	0	0	0	0	0	0	0	0
62	16/dez/13	shaded	0	0	0	0	0	0	0	0	0	0	0	0	0	0	0
63	16/dez/13	shaded	0	0	0	0	0	0	0	0	0	0	0	0	0	0	0
64	16/dez/13	shaded	0	0	0	0	0	0	0	0	0	0	0	0	0	0	0
65	16/dez/13	shaded	0	0	0	0	0	0	0	0	0	0	0	0	0	0	0
66	16/dez/13	shaded	0	0	0	0	0	0	0	0	0	0	0	0	0	0	0
67	16/dez/13	shaded	0	0	0	0	0	0	0	0	0	0	0	0	0	0	0
68	16/dez/13	shaded	0	0	0	0	0	0	0	0	0	0	0	0	0	0	0
69	16/dez/13	shaded	0	0	0	0	0	0	0	0	0	0	0	0	0	0	0
70	16/dez/13	shaded	0	0	0	0	0	0	0	0	0	0	0	0	0	0	0
71	16/dez/13	shaded	0	0	0	0	0	0	0	0	0	0	0	0	0	0	0
72	16/dez/13	shaded	0	0	0	0	0	0	0	0	0	0	0	0	0	0	0
73	16/dez/13	shaded	0	0	0	0	0	0	0	0	0	0	0	0	0	0	0
74	16/dez/13	shaded	0	0	0	0	0	0	0	0	0	0	0	0	0	0	0
75	16/dez/13	shaded	0	0	0	0	0	0	0	0	0	0	0	0	0	0	0
76	16/dez/13	shaded	0	0	0	0	0	0	0	0	0	0	0	0	0	0	0
77	16/dez/13	shaded	0	0	0	0	0	0	0	0	0	0	0	0	0	0	0
78	16/dez/13	shaded	0	0	0	0	0	0	0	0	0	0	0	0	0	0	0
79	16/dez/13	shaded	0	0	0	0	0	0	0	0	0	0	0	0	0	0	0
80	16/dez/13	shaded	0	0	0	0	0	0	0	0	0	0	0	0	0	0	0
81	16/dez/13	shaded	0	0	0	0	0	0	0	0	0	0	0	0	0	0	0
82	16/dez/13	shaded	0	0	0	0	0	0	0	0	0	0	0	0	0	0	0
83	16/dez/13	shaded	0	0	0	0	0	0	0	0	0	0	0	0	0	0	0
84	16/dez/13	shaded	0	0	0	0	0	0	0	0	0	0	0	0	0	0	0
85	16/dez/13	shaded	0	0	0	0	0	0	0	0	0	0	0	0	0	0	0
86	16/dez/13	shaded	0	0	0	0	0	0	0	0	0	0	0	0	0	0	0
87	16/dez/13	shaded	1	rubrolineata	0	0	0	0	0	0	1	0	0	0	1	f�mea	8					1	eggs-sac
88	16/dez/13	shaded	1	rubrolineata	0	0	0	0	0	0	1	0	0	0	1	f�mea	8					1	eggs-sac
89	16/dez/13	shaded	1	rubrolineata	0	0	0	0	0	0	1	0	0	0	1	f�mea	8					1	eggs-sac
90	16/dez/13	shaded	1	rubrolineata	0	0	0	0	0	0	1	0	0	0	1	f�mea	8					1
91	16/dez/13	shaded	1	rubrolineata	0	0	0	0	0	0	1	0	0	0	1	f�mea	8					1	eggs-sac
92	16/dez/13	shaded	1	flava	0	0	0	0	0	0	1	0	0	0	1	f�mea	8					1	eggs-sac
93	16/dez/13	shaded	1	rubrolineata	0	0	0	0	0	0	1	0	0	0	1	f�mea	8					1	eggs-sac
94	16/dez/13	shaded	1	rubrolineata	0	0	0	0	0	0	1	0	0	0	1	f�mea	8					1	eggs-sac
95	16/dez/13	shaded	1	rubrolineata	0	0	0	0	0	0	1	0	0	0	1	f�mea	8					1
96	16/dez/13	shaded	1	rubrolineata	0	0	0	0	0	0	1	0	0	0	1	f�mea	8					1	eggs-sac
97	16/dez/13	shaded	1	rubrolineata	0	0	0	0	0	0	1	0	0	0	1	f�mea	8					1	eggs-sac
98	16/dez/13	shaded	1	flava	0	0	0	0	0	0	1	0	0	0	1	f�mea	8					1	eggs-sac
99	16/dez/13	shaded	1	flava	0	0	0	0	0	0	1	0	0	0	1	f�mea	8					1	eggs-sac
100	16/dez/13	shaded	1	rubrolineata	0	0	0	0	0	0	1	0	0	0	1	f�mea	8					1	eggs-sac
1	16/dez/13	open	0	0	0	0	0	0	0	0	0	0	0	0	0	0	0
2	16/dez/13	open	0	0	0	0	0	0	0	0	0	0	0	0	0	0	0
3	16/dez/13	open	0	0	0	0	0	0	0	0	0	0	0	0	0	0	0
4	16/dez/13	open	0	0	0	0	0	0	0	0	0	0	0	0	0	0	0
5	16/dez/13	open	0	0	0	0	0	0	0	0	0	0	0	0	0	0	0
6	16/dez/13	open	0	0	0	0	0	0	0	0	0	0	0	0	0	0	0
7	16/dez/13	open	0	0	0	0	0	0	0	0	0	0	0	0	0	0	0
8	16/dez/13	open	0	0	0	0	0	0	0	0	0	0	0	0	0	0	0
9	16/dez/13	open	0	0	0	0	0	0	0	0	0	0	0	0	0	0	0
10	16/dez/13	open	0	0	0	0	0	0	0	0	0	0	0	0	0	0	0
11	16/dez/13	open	0	0	0	0	0	0	0	0	0	0	0	0	0	0	0
12	16/dez/13	open	0	0	0	0	0	0	0	0	0	0	0	0	0	0	0
13	16/dez/13	open	0	0	0	0	0	0	0	0	0	0	0	0	0	0	0
14	16/dez/13	open	0	0	0	0	0	0	0	0	0	0	0	0	0	0	0
15	16/dez/13	open	0	0	0	0	0	0	0	0	0	0	0	0	0	0	0
16	16/dez/13	open	0	0	0	0	0	0	0	0	0	0	0	0	0	0	0
17	16/dez/13	open	0	0	0	0	0	0	0	0	0	0	0	0	0	0	0
18	16/dez/13	open	0	0	0	0	0	0	0	0	0	0	0	0	0	0	0
19	16/dez/13	open	0	0	0	0	0	0	0	0	0	0	0	0	0	0	0
20	16/dez/13	open	0	0	0	0	0	0	0	0	0	0	0	0	0	0	0
21	16/dez/13	open	0	0	0	0	0	0	0	0	0	0	0	0	0	0	0
22	16/dez/13	open	0	0	0	0	0	0	0	0	0	0	0	0	0	0	0
23	16/dez/13	open	0	0	0	0	0	0	0	0	0	0	0	0	0	0	0
24	16/dez/13	open	0	0	0	0	0	0	0	0	0	0	0	0	0	0	0
25	16/dez/13	open	0	0	0	0	0	0	0	0	0	0	0	0	0	0	0
26	16/dez/13	open	0	0	0	0	0	0	0	0	0	0	0	0	0	0	0
27	16/dez/13	open	0	0	0	0	0	0	0	0	0	0	0	0	0	0	0
28	16/dez/13	open	0	0	0	0	0	0	0	0	0	0	0	0	0	0	0
29	16/dez/13	open	0	0	0	0	0	0	0	0	0	0	0	0	0	0	0
30	16/dez/13	open	0	0	0	0	0	0	0	0	0	0	0	0	0	0	0
31	16/dez/13	open	0	0	0	0	0	0	0	0	0	0	0	0	0	0	0
32	16/dez/13	open	0	0	0	0	0	0	0	0	0	0	0	0	0	0	0
33	16/dez/13	open	0	0	0	0	0	0	0	0	0	0	0	0	0	0	0
34	16/dez/13	open	0	0	0	0	0	0	0	0	0	0	0	0	0	0	0
35	16/dez/13	open	0	0	0	0	0	0	0	0	0	0	0	0	0	0	0
36	16/dez/13	open	0	0	0	0	0	0	0	0	0	0	0	0	0	0	0
37	16/dez/13	open	0	0	0	0	0	0	0	0	0	0	0	0	0	0	0
38	16/dez/13	open	0	0	0	0	0	0	0	0	0	0	0	0	0	0	0
39	16/dez/13	open	0	0	0	0	0	0	0	0	0	0	0	0	0	0	0
40	16/dez/13	open	0	0	0	0	0	0	0	0	0	0	0	0	0	0	0
41	16/dez/13	open	0	0	0	0	0	0	0	0	0	0	0	0	0	0	0
42	16/dez/13	open	0	0	0	0	0	0	0	0	0	0	0	0	0	0	0
43	16/dez/13	open	0	0	0	0	0	0	0	0	0	0	0	0	0	0	0
44	16/dez/13	open	0	0	0	0	0	0	0	0	0	0	0	0	0	0	0
45	16/dez/13	open	0	0	0	0	0	0	0	0	0	0	0	0	0	0	0
46	16/dez/13	open	0	0	0	0	0	0	0	0	0	0	0	0	0	0	0
47	16/dez/13	open	0	0	0	0	0	0	0	0	0	0	0	0	0	0	0
48	16/dez/13	open	0	0	0	0	0	0	0	0	0	0	0	0	0	0	0
49	16/dez/13	open	0	0	0	0	0	0	0	0	0	0	0	0	0	0	0
50	16/dez/13	open	0	0	0	0	0	0	0	0	0	0	0	0	0	0	0
51	16/dez/13	open	0	0	0	0	0	0	0	0	0	0	0	0	0	0	0
52	16/dez/13	open	0	0	0	0	0	0	0	0	0	0	0	0	0	0	0
53	16/dez/13	open	0	0	0	0	0	0	0	0	0	0	0	0	0	0	0
54	16/dez/13	open	0	0	0	0	0	0	0	0	0	0	0	0	0	0	0
55	16/dez/13	open	0	0	0	0	0	0	0	0	0	0	0	0	0	0	0
56	16/dez/13	open	0	0	0	0	0	0	0	0	0	0	0	0	0	0	0
57	16/dez/13	open	0	0	0	0	0	0	0	0	0	0	0	0	0	0	0
58	16/dez/13	open	0	0	0	0	0	0	0	0	0	0	0	0	0	0	0
59	16/dez/13	open	0	0	0	0	0	0	0	0	0	0	0	0	0	0	0
60	16/dez/13	open	0	0	0	0	0	0	0	0	0	0	0	0	0	0	0
61	16/dez/13	open	0	0	0	0	0	0	0	0	0	0	0	0	0	0	0
62	16/dez/13	open	0	0	0	0	0	0	0	0	0	0	0	0	0	0	0
63	16/dez/13	open	0	0	0	0	0	0	0	0	0	0	0	0	0	0	0
64	16/dez/13	open	0	0	0	0	0	0	0	0	0	0	0	0	0	0	0
65	16/dez/13	open	0	0	0	0	0	0	0	0	0	0	0	0	0	0	0
66	16/dez/13	open	0	0	0	0	0	0	0	0	0	0	0	0	0	0	0
67	16/dez/13	open	0	0	0	0	0	0	0	0	0	0	0	0	0	0	0
68	16/dez/13	open	0	0	0	0	0	0	0	0	0	0	0	0	0	0	0
69	16/dez/13	open	0	0	0	0	0	0	0	0	0	0	0	0	0	0	0
70	16/dez/13	open	0	0	0	0	0	0	0	0	0	0	0	0	0	0	0
71	16/dez/13	open	0	0	0	0	0	0	0	0	0	0	0	0	0	0	0
72	16/dez/13	open	0	0	0	0	0	0	0	0	0	0	0	0	0	0	0
73	16/dez/13	open	0	0	0	0	0	0	0	0	0	0	0	0	0	0	0
74	16/dez/13	open	0	0	0	0	0	0	0	0	0	0	0	0	0	0	0
75	16/dez/13	open	0	0	0	0	0	0	0	0	0	0	0	0	0	0	0
76	16/dez/13	open	0	0	0	0	0	0	0	0	0	0	0	0	0	0	0
77	16/dez/13	open	0	0	0	0	0	0	0	0	0	0	0	0	0	0	0
78	16/dez/13	open	0	0	0	0	0	0	0	0	0	0	0	0	0	0	0
79	16/dez/13	open	0	0	0	0	0	0	0	0	0	0	0	0	0	0	0
80	16/dez/13	open	0	0	0	0	0	0	0	0	0	0	0	0	0	0	0
81	16/dez/13	open	0	0	0	0	0	0	0	0	0	0	0	0	0	0	0
82	16/dez/13	open	0	0	0	0	0	0	0	0	0	0	0	0	0	0	0
83	16/dez/13	open	0	0	0	0	0	0	0	0	0	0	0	0	0	0	0
84	16/dez/13	open	0	0	0	0	0	0	0	0	0	0	0	0	0	0	0
85	16/dez/13	open	0	0	0	0	0	0	0	0	0	0	0	0	0	0	0
86	16/dez/13	open	0	0	0	0	0	0	0	0	0	0	0	0	0	0	0
87	16/dez/13	open	0	0	0	0	0	0	0	0	0	0	0	0	0	0	0
88	16/dez/13	open	0	0	0	0	0	0	0	0	0	0	0	0	0	0	0
89	16/dez/13	open	0	0	0	0	0	0	0	0	0	0	0	0	0	0	0
90	16/dez/13	open	0	0	0	0	0	0	0	0	0	0	0	0	0	0	0
91	16/dez/13	open	0	0	0	0	0	0	0	0	0	0	0	0	0	0	0
92	16/dez/13	open	0	0	0	0	0	0	0	0	0	0	0	0	0	0	0
93	16/dez/13	open	0	0	0	0	0	0	0	0	0	0	0	0	0	0	0
94	16/dez/13	open	0	0	0	0	0	0	0	0	0	0	0	0	0	0	0
95	16/dez/13	open	0	0	0	0	0	0	0	0	0	0	0	0	0	0	0
96	16/dez/13	open	0	0	0	0	0	0	0	0	0	0	0	0	0	0	0
97	16/dez/13	open	0	0	0	0	0	0	0	0	0	0	0	0	0	0	0
98	16/dez/13	open	0	0	0	0	0	0	0	0	0	0	0	0	0	0	0
99	16/dez/13	open	0	0	0	0	0	0	0	0	0	0	0	0	0	0	0
100	16/dez/13	open	0	0	0	0	0	0	0	0	0	0	0	0	0	0	0
101	16/dez/13	open	0	0	0	0	0	0	0	0	0	0	0	0	0	0	0
102	16/dez/13	open	0	0	0	0	0	0	0	0	0	0	0	0	0	0	0
103	16/dez/13	open	0	0	0	0	0	0	0	0	0	0	0	0	0	0	0
104	16/dez/13	open	0	0	0	0	0	0	0	0	0	0	0	0	0	0	0
105	16/dez/13	open	0	0	0	0	0	0	0	0	0	0	0	0	0	0	0
106	16/dez/13	open	0	0	0	0	0	0	0	0	0	0	0	0	0	0	0
107	16/dez/13	open	0	0	0	0	0	0	0	0	0	0	0	0	0	0	0
108	16/dez/13	open	0	0	0	0	0	0	0	0	0	0	0	0	0	0	0
109	16/dez/13	open	0	0	0	0	0	0	0	0	0	0	0	0	0	0	0
110	16/dez/13	open	0	0	0	0	0	0	0	0	0	0	0	0	0	0	0
111	16/dez/13	open	0	0	0	0	0	0	0	0	0	0	0	0	0	0	0
112	16/dez/13	open	0	0	0	0	0	0	0	0	0	0	0	0	0	0	0
113	16/dez/13	open	0	0	0	0	0	0	0	0	0	0	0	0	0	0	0
114	16/dez/13	open	0	0	0	0	0	0	0	0	0	0	0	0	0	0	0
115	16/dez/13	open	0	0	0	0	0	0	0	0	0	0	0	0	0	0	0
116	16/dez/13	open	0	0	0	0	0	0	0	0	0	0	0	0	0	0	0
117	16/dez/13	open	0	0	0	0	0	0	0	0	0	0	0	0	0	0	0
118	16/dez/13	open	0	0	0	0	0	0	0	0	0	0	0	0	0	0	0
119	16/dez/13	open	0	0	0	0	0	0	0	0	0	0	0	0	0	0	0
120	16/dez/13	open	0	0	0	0	0	0	0	0	0	0	0	0	0	0	0
121	16/dez/13	open	0	0	0	0	0	0	0	0	0	0	0	0	0	0	0
122	16/dez/13	open	0	0	0	0	0	0	0	0	0	0	0	0	0	0	0
123	16/dez/13	open	0	0	0	0	0	0	0	0	0	0	0	0	0	0	0
124	16/dez/13	open	0	0	0	0	0	0	0	0	0	0	0	0	0	0	0
125	16/dez/13	open	0	0	0	0	0	0	0	0	0	0	0	0	0	0	0
126	16/dez/13	open	0	0	0	0	0	0	0	0	0	0	0	0	0	0	0
127	16/dez/13	open	0	0	0	0	0	0	0	0	0	0	0	0	0	0	0
128	16/dez/13	open	0	0	0	0	0	0	0	0	0	0	0	0	0	0	0
129	16/dez/13	open	0	0	0	0	0	0	0	0	0	0	0	0	0	0	0
130	16/dez/13	open	0	0	0	0	0	0	0	0	0	0	0	0	0	0	0
131	16/dez/13	open	0	0	0	0	0	0	0	0	0	0	0	0	0	0	0
132	16/dez/13	open	0	0	0	0	0	0	0	0	0	0	0	0	0	0	0
133	16/dez/13	open	0	0	0	0	0	0	0	0	0	0	0	0	0	0	0
134	16/dez/13	open	0	0	0	0	0	0	0	0	0	0	0	0	0	0	0
135	16/dez/13	open	0	0	0	0	0	0	0	0	0	0	0	0	0	0	0
136	16/dez/13	open	0	0	0	0	0	0	0	0	0	0	0	0	0	0	0
137	16/dez/13	open	0	0	0	0	0	0	0	0	0	0	0	0	0	0	0
138	16/dez/13	open	0	0	0	0	0	0	0	0	0	0	0	0	0	0	0
139	16/dez/13	open	0	0	0	0	0	0	0	0	0	0	0	0	0	0	0
140	16/dez/13	open	0	0	0	0	0	0	0	0	0	0	0	0	0	0	0
141	16/dez/13	open	0	0	0	0	0	0	0	0	0	0	0	0	0	0	0
142	16/dez/13	open	0	0	0	0	0	0	0	0	0	0	0	0	0	0	0
143	16/dez/13	open	0	0	0	0	0	0	0	0	0	0	0	0	0	0	0
144	16/dez/13	open	0	0	0	0	0	0	0	0	0	0	0	0	0	0	0
145	16/dez/13	open	0	0	0	0	0	0	0	0	0	0	0	0	0	0	0
146	16/dez/13	open	0	0	0	0	0	0	0	0	0	0	0	0	0	0	0
147	16/dez/13	open	0	0	0	0	0	0	0	0	0	0	0	0	0	0	0
148	16/dez/13	open	0	0	0	0	0	0	0	0	0	0	0	0	0	0	0
149	16/dez/13	open	0	0	0	0	0	0	0	0	0	0	0	0	0	0	0
150	16/dez/13	open	0	0	0	0	0	0	0	0	0	0	0	0	0	0	0
151	16/dez/13	open	0	0	0	0	0	0	0	0	0	0	0	0	0	0	0
152	16/dez/13	open	0	0	0	0	0	0	0	0	0	0	0	0	0	0	0
153	16/dez/13	open	0	0	0	0	0	0	0	0	0	0	0	0	0	0	0
154	16/dez/13	open	0	0	0	0	0	0	0	0	0	0	0	0	0	0	0
155	16/dez/13	open	0	0	0	0	0	0	0	0	0	0	0	0	0	0	0
156	16/dez/13	open	0	0	0	0	0	0	0	0	0	0	0	0	0	0	0
157	16/dez/13	open	0	0	0	0	0	0	0	0	0	0	0	0	0	0	0
158	16/dez/13	open	0	0	0	0	0	0	0	0	0	0	0	0	0	0	0
159	16/dez/13	open	0	0	0	0	0	0	0	0	0	0	0	0	0	0	0
160	16/dez/13	open	0	0	0	0	0	0	0	0	0	0	0	0	0	0	0
161	16/dez/13	open	0	0	0	0	0	0	0	0	0	0	0	0	0	0	0
162	16/dez/13	open	0	0	0	0	0	0	0	0	0	0	0	0	0	0	0
163	16/dez/13	open	0	0	0	0	0	0	0	0	0	0	0	0	0	0	0
164	16/dez/13	open	0	0	0	0	0	0	0	0	0	0	0	0	0	0	0
165	16/dez/13	open	0	0	0	0	0	0	0	0	0	0	0	0	0	0	0
166	16/dez/13	open	0	0	0	0	0	0	0	0	0	0	0	0	0	0	0
167	16/dez/13	open	0	0	0	0	0	0	0	0	0	0	0	0	0	0	0
168	16/dez/13	open	0	0	0	0	0	0	0	0	0	0	0	0	0	0	0
169	16/dez/13	open	0	0	0	0	0	0	0	0	0	0	0	0	0	0	0
170	16/dez/13	open	0	0	0	0	0	0	0	0	0	0	0	0	0	0	0
171	16/dez/13	open	0	0	0	0	0	0	0	0	0	0	0	0	0	0	0
172	16/dez/13	open	0	0	0	0	0	0	0	0	0	0	0	0	0	0	0
173	16/dez/13	open	0	0	0	0	0	0	0	0	0	0	0	0	0	0	0
174	16/dez/13	open	0	0	0	0	0	0	0	0	0	0	0	0	0	0	0
175	16/dez/13	open	0	0	0	0	0	0	0	0	0	0	0	0	0	0	0
176	16/dez/13	open	0	0	0	0	0	0	0	0	0	0	0	0	0	0	0
177	16/dez/13	open	0	0	0	0	0	0	0	0	0	0	0	0	0	0	0
178	16/dez/13	open	0	0	0	0	0	0	0	0	0	0	0	0	0	0	0
179	16/dez/13	open	0	0	0	0	0	0	0	0	0	0	0	0	0	0	0
180	16/dez/13	open	0	0	0	0	0	0	0	0	0	0	0	0	0	0	0
181	16/dez/13	open	0	0	0	0	0	0	0	0	0	0	0	0	0	0	0
182	16/dez/13	open	0	0	0	0	0	0	0	0	0	0	0	0	0	0	0
183	16/dez/13	open	0	0	0	0	0	0	0	0	0	0	0	0	0	0	0
184	16/dez/13	open	0	0	0	0	0	0	0	0	0	0	0	0	0	0	0
185	16/dez/13	open	0	0	0	0	0	0	0	0	0	0	0	0	0	0	0
186	16/dez/13	open	0	0	0	0	0	0	0	0	0	0	0	0	0	0	0
187	16/dez/13	open	0	0	0	0	0	0	0	0	0	0	0	0	0	0	0
188	16/dez/13	open	1	flava	0	0	0	0	0	0	1	0	0	0	1	f�mea	8					1
189	16/dez/13	open	1	flava	0	0	0	0	0	0	1	0	0	1	0	macho	8			1
189	16/dez/13	open	2	flava	0	0	0	0	0	0	1	0	0	1	0	macho	8			1
190	16/dez/13	open	1	flava	0	0	0	0	0	0	1	0	0	0	1	f�mea	8					1
191	16/dez/13	open	1	flava	0	0	0	0	0	0	1	0	0	0	1	f�mea	8					1	eggs-sac
192	16/dez/13	open	1	rubrolineata	0	1	0	0	0	0	0	0	0	0	0	0	3			1
193	16/dez/13	open	0	0	0	0	0	0	0	0	0	0	0	0	0	0	0
194	16/dez/13	open	0	0	0	0	0	0	0	0	0	0	0	0	0	0	0
195	16/dez/13	open	0	0	0	0	0	0	0	0	0	0	0	0	0	0	0
196	16/dez/13	open	0	0	0	0	0	0	0	0	0	0	0	0	0	0	0
197	16/dez/13	open	0	0	0	0	0	0	0	0	0	0	0	0	0	0	0
198	16/dez/13	open	0	0	0	0	0	0	0	0	0	0	0	0	0	0	0
199	16/dez/13	open	0	0	0	0	0	0	0	0	0	0	0	0	0	0	0
200	16/dez/13	open	0	0	0	0	0	0	0	0	0	0	0	0	0	0	0
1	22/jan/14	shaded	1	rubrolineata	0	0	0	0	0	0	1	0	0	0	1	f�mea	8					1	eggs-sac
2	22/jan/14	shaded	1	rubrolineata	0	1	0	0	0	0	0	0	0	0	0	0	3			1
3	22/jan/14	shaded	1	rubrolineata	0	1	0	0	0	0	0	0	0	0	0	0	3				1
4	22/jan/14	shaded	1	rubrolineata	0	0	1	0	0	0	0	0	0	0	0	0	4				1
5	22/jan/14	shaded	1	rubrolineata	0	1	0	0	0	0	0	0	0	0	0	0	3			1
6	22/jan/14	shaded	1	rubrolineata	1	0	0	0	0	0	0	0	0	0	0	0	2			1
7	22/jan/14	shaded	1	rubrolineata	1	0	0	0	0	0	0	0	0	0	0	0	2			1
8	22/jan/14	shaded	1	rubrolineata	1	0	0	0	0	0	0	0	0	0	0	0	2			1
9	22/jan/14	shaded	1	flava	0	0	1	0	0	0	0	0	0	0	0	0	4			1
10	22/jan/14	shaded	1	rubrolineata	0	0	1	0	0	0	0	0	0	0	0	0	4			1
11	22/jan/14	shaded	1	rubrolineata	0	1	0	0	0	0	0	0	0	0	0	0	3			1
12	22/jan/14	shaded	1	rubrolineata	0	0	1	0	0	0	0	0	0	0	0	0	4		1
13	22/jan/14	shaded	0	0	0	0	0	0	0	0	0	0	0	0	0	0	0
14	22/jan/14	shaded	0	0	0	0	0	0	0	0	0	0	0	0	0	0	0
15	22/jan/14	shaded	0	0	0	0	0	0	0	0	0	0	0	0	0	0	0
16	22/jan/14	shaded	0	0	0	0	0	0	0	0	0	0	0	0	0	0	0
17	22/jan/14	shaded	0	0	0	0	0	0	0	0	0	0	0	0	0	0	0
18	22/jan/14	shaded	0	0	0	0	0	0	0	0	0	0	0	0	0	0	0
19	22/jan/14	shaded	0	0	0	0	0	0	0	0	0	0	0	0	0	0	0
20	22/jan/14	shaded	0	0	0	0	0	0	0	0	0	0	0	0	0	0	0
21	22/jan/14	shaded	0	0	0	0	0	0	0	0	0	0	0	0	0	0	0
22	22/jan/14	shaded	0	0	0	0	0	0	0	0	0	0	0	0	0	0	0
23	22/jan/14	shaded	0	0	0	0	0	0	0	0	0	0	0	0	0	0	0
24	22/jan/14	shaded	0	0	0	0	0	0	0	0	0	0	0	0	0	0	0
25	22/jan/14	shaded	0	0	0	0	0	0	0	0	0	0	0	0	0	0	0
26	22/jan/14	shaded	0	0	0	0	0	0	0	0	0	0	0	0	0	0	0
27	22/jan/14	shaded	0	0	0	0	0	0	0	0	0	0	0	0	0	0	0
28	22/jan/14	shaded	0	0	0	0	0	0	0	0	0	0	0	0	0	0	0
29	22/jan/14	shaded	0	0	0	0	0	0	0	0	0	0	0	0	0	0	0
30	22/jan/14	shaded	0	0	0	0	0	0	0	0	0	0	0	0	0	0	0
31	22/jan/14	shaded	0	0	0	0	0	0	0	0	0	0	0	0	0	0	0
32	22/jan/14	shaded	0	0	0	0	0	0	0	0	0	0	0	0	0	0	0
33	22/jan/14	shaded	0	0	0	0	0	0	0	0	0	0	0	0	0	0	0
34	22/jan/14	shaded	0	0	0	0	0	0	0	0	0	0	0	0	0	0	0
35	22/jan/14	shaded	0	0	0	0	0	0	0	0	0	0	0	0	0	0	0
36	22/jan/14	shaded	0	0	0	0	0	0	0	0	0	0	0	0	0	0	0
37	22/jan/14	shaded	0	0	0	0	0	0	0	0	0	0	0	0	0	0	0
38	22/jan/14	shaded	0	0	0	0	0	0	0	0	0	0	0	0	0	0	0
39	22/jan/14	shaded	0	0	0	0	0	0	0	0	0	0	0	0	0	0	0
40	22/jan/14	shaded	0	0	0	0	0	0	0	0	0	0	0	0	0	0	0
41	22/jan/14	shaded	0	0	0	0	0	0	0	0	0	0	0	0	0	0	0
42	22/jan/14	shaded	0	0	0	0	0	0	0	0	0	0	0	0	0	0	0
43	22/jan/14	shaded	0	0	0	0	0	0	0	0	0	0	0	0	0	0	0
44	22/jan/14	shaded	0	0	0	0	0	0	0	0	0	0	0	0	0	0	0
45	22/jan/14	shaded	0	0	0	0	0	0	0	0	0	0	0	0	0	0	0
46	22/jan/14	shaded	0	0	0	0	0	0	0	0	0	0	0	0	0	0	0
47	22/jan/14	shaded	0	0	0	0	0	0	0	0	0	0	0	0	0	0	0
48	22/jan/14	shaded	0	0	0	0	0	0	0	0	0	0	0	0	0	0	0
49	22/jan/14	shaded	0	0	0	0	0	0	0	0	0	0	0	0	0	0	0
50	22/jan/14	shaded	0	0	0	0	0	0	0	0	0	0	0	0	0	0	0
51	22/jan/14	shaded	0	0	0	0	0	0	0	0	0	0	0	0	0	0	0
52	22/jan/14	shaded	0	0	0	0	0	0	0	0	0	0	0	0	0	0	0
53	22/jan/14	shaded	0	0	0	0	0	0	0	0	0	0	0	0	0	0	0
54	22/jan/14	shaded	0	0	0	0	0	0	0	0	0	0	0	0	0	0	0
55	22/jan/14	shaded	0	0	0	0	0	0	0	0	0	0	0	0	0	0	0
56	22/jan/14	shaded	0	0	0	0	0	0	0	0	0	0	0	0	0	0	0
57	22/jan/14	shaded	0	0	0	0	0	0	0	0	0	0	0	0	0	0	0
58	22/jan/14	shaded	0	0	0	0	0	0	0	0	0	0	0	0	0	0	0
59	22/jan/14	shaded	0	0	0	0	0	0	0	0	0	0	0	0	0	0	0
60	22/jan/14	shaded	0	0	0	0	0	0	0	0	0	0	0	0	0	0	0
61	22/jan/14	shaded	0	0	0	0	0	0	0	0	0	0	0	0	0	0	0
62	22/jan/14	shaded	0	0	0	0	0	0	0	0	0	0	0	0	0	0	0
63	22/jan/14	shaded	0	0	0	0	0	0	0	0	0	0	0	0	0	0	0
64	22/jan/14	shaded	0	0	0	0	0	0	0	0	0	0	0	0	0	0	0
65	22/jan/14	shaded	0	0	0	0	0	0	0	0	0	0	0	0	0	0	0
66	22/jan/14	shaded	0	0	0	0	0	0	0	0	0	0	0	0	0	0	0
67	22/jan/14	shaded	0	0	0	0	0	0	0	0	0	0	0	0	0	0	0
68	22/jan/14	shaded	0	0	0	0	0	0	0	0	0	0	0	0	0	0	0
69	22/jan/14	shaded	0	0	0	0	0	0	0	0	0	0	0	0	0	0	0
70	22/jan/14	shaded	0	0	0	0	0	0	0	0	0	0	0	0	0	0	0
71	22/jan/14	shaded	0	0	0	0	0	0	0	0	0	0	0	0	0	0	0
72	22/jan/14	shaded	0	0	0	0	0	0	0	0	0	0	0	0	0	0	0
73	22/jan/14	shaded	0	0	0	0	0	0	0	0	0	0	0	0	0	0	0
74	22/jan/14	shaded	0	0	0	0	0	0	0	0	0	0	0	0	0	0	0
75	22/jan/14	shaded	0	0	0	0	0	0	0	0	0	0	0	0	0	0	0
76	22/jan/14	shaded	0	0	0	0	0	0	0	0	0	0	0	0	0	0	0
77	22/jan/14	shaded	0	0	0	0	0	0	0	0	0	0	0	0	0	0	0
78	22/jan/14	shaded	0	0	0	0	0	0	0	0	0	0	0	0	0	0	0
79	22/jan/14	shaded	0	0	0	0	0	0	0	0	0	0	0	0	0	0	0
80	22/jan/14	shaded	0	0	0	0	0	0	0	0	0	0	0	0	0	0	0
81	22/jan/14	shaded	0	0	0	0	0	0	0	0	0	0	0	0	0	0	0
82	22/jan/14	shaded	0	0	0	0	0	0	0	0	0	0	0	0	0	0	0
83	22/jan/14	shaded	0	0	0	0	0	0	0	0	0	0	0	0	0	0	0
84	22/jan/14	shaded	0	0	0	0	0	0	0	0	0	0	0	0	0	0	0
85	22/jan/14	shaded	0	0	0	0	0	0	0	0	0	0	0	0	0	0	0
86	22/jan/14	shaded	0	0	0	0	0	0	0	0	0	0	0	0	0	0	0
87	22/jan/14	shaded	0	0	0	0	0	0	0	0	0	0	0	0	0	0	0
88	22/jan/14	shaded	0	0	0	0	0	0	0	0	0	0	0	0	0	0	0
89	22/jan/14	shaded	0	0	0	0	0	0	0	0	0	0	0	0	0	0	0
90	22/jan/14	shaded	0	0	0	0	0	0	0	0	0	0	0	0	0	0	0
91	22/jan/14	shaded	0	0	0	0	0	0	0	0	0	0	0	0	0	0	0
92	22/jan/14	shaded	0	0	0	0	0	0	0	0	0	0	0	0	0	0	0
93	22/jan/14	shaded	0	0	0	0	0	0	0	0	0	0	0	0	0	0	0
94	22/jan/14	shaded	0	0	0	0	0	0	0	0	0	0	0	0	0	0	0
95	22/jan/14	shaded	0	0	0	0	0	0	0	0	0	0	0	0	0	0	0
96	22/jan/14	shaded	0	0	0	0	0	0	0	0	0	0	0	0	0	0	0
97	22/jan/14	shaded	0	0	0	0	0	0	0	0	0	0	0	0	0	0	0
98	22/jan/14	shaded	0	0	0	0	0	0	0	0	0	0	0	0	0	0	0
99	22/jan/14	shaded	0	0	0	0	0	0	0	0	0	0	0	0	0	0	0
100	22/jan/14	shaded	0	0	0	0	0	0	0	0	0	0	0	0	0	0	0
1	22/jan/14	open	1	rubrolineata	1	0	0	0	0	0	0	0	0	0	0	0	2		1
2	22/jan/14	open	1	rubrolineata	1	0	0	0	0	0	0	0	0	0	0	0	2				1
3	22/jan/14	open	1	flava	0	0	1	0	0	0	0	0	0	0	0	0	4			1
4	22/jan/14	open	1	flava	0	1	0	0	0	0	0	0	0	0	0	0	3			1
5	22/jan/14	open	1	rubrolineata	0	0	1	0	0	0	0	0	0	0	0	0	4			1
6	22/jan/14	open	1	rubrolineata	0	0	1	0	0	0	0	0	0	0	0	0	4	1
7	22/jan/14	open	1	flava	0	0	1	0	0	0	0	0	0	0	0	0	4				1
8	22/jan/14	open	1	rubrolineata	0	1	0	0	0	0	0	0	0	0	0	0	3				1
9	22/jan/14	open	1	rubrolineata	0	0	1	0	0	0	0	0	0	0	0	0	4			1
10	22/jan/14	open	1	rubrolineata	0	0	1	0	0	0	0	0	0	0	0	0	4			1
11	22/jan/14	open	1	rubrolineata	0	1	0	0	0	0	0	0	0	0	0	0	3	1
12	22/jan/14	open	1	flava	0	0	0	1	0	0	0	0	0	0	0	0	5			1
13	22/jan/14	open	1	flava	0	0	1	0	0	0	0	0	0	0	0	0	4				1
14	22/jan/14	open	1	rubrolineata	0	1	0	0	0	0	0	0	0	0	0	0	3				1
15	22/jan/14	open	1	flava	0	1	0	0	0	0	0	0	0	0	0	0	3				1
16	22/jan/14	open	1	flava	0	0	1	0	0	0	0	0	0	0	0	0	4				1
17	22/jan/14	open	1	flava	0	0	0	0	0	0	1	0	0	0	1	f�mea	8					1	eggs-sac
18	22/jan/14	open	1	flava	0	0	1	0	0	0	0	0	0	0	0	0	4				1
19	22/jan/14	open	1	flava	0	0	1	0	0	0	0	0	0	0	0	0	4			1
20	22/jan/14	open	1	flava	0	0	1	0	0	0	0	0	0	0	0	0	4			1
21	22/jan/14	open	1	flava	0	0	1	0	0	0	0	0	0	0	0	0	4				1
22	22/jan/14	open	1	flava	0	0	1	0	0	0	0	0	0	0	0	0	4				1
23	22/jan/14	open	1	flava	0	0	1	0	0	0	0	0	0	0	0	0	4				1
24	22/jan/14	open	1	flava	0	0	1	0	0	0	0	0	0	0	0	0	4			1
25	22/jan/14	open	1	flava	0	0	1	0	0	0	0	0	0	0	0	0	4				1
26	22/jan/14	open	1	rubrolineata	0	1	0	0	0	0	0	0	0	0	0	0	3				1
27	22/jan/14	open	1	rubrolineata	0	0	1	0	0	0	0	0	0	0	0	0	4				1
28	22/jan/14	open	1	flava	0	0	1	0	0	0	0	0	0	0	0	0	4				1
29	22/jan/14	open	1	flava	0	1	0	0	0	0	0	0	0	0	0	0	3				1
30	22/jan/14	open	1	flava	0	0	0	0	0	0	1	0	0	1	0	macho	8			1
31	22/jan/14	open	1	flava	0	1	0	0	0	0	0	0	0	0	0	0	3			1
32	22/jan/14	open	1	flava	0	0	0	0	0	0	1	0	0	0	1	f�mea	8					1
33	22/jan/14	open	1	flava	0	1	0	0	0	0	0	0	0	0	0	0	3			1
34	22/jan/14	open	1	flava	0	1	0	0	0	0	0	0	0	0	0	0	3				1
35	22/jan/14	open	1	flava	0	0	1	0	0	0	0	0	0	0	0	0	4				1
36	22/jan/14	open	1	flava	0	0	0	0	0	0	1	0	0	0	1	f�mea	8					1	eggs-sac
37	22/jan/14	open	1	flava	0	0	1	0	0	0	0	0	0	0	0	0	4				1
38	22/jan/14	open	1	flava	0	0	1	0	0	0	0	0	0	0	0	0	4			1
39	22/jan/14	open	1	flava	0	0	1	0	0	0	0	0	0	0	0	0	4			1
40	22/jan/14	open	1	flava	0	0	1	0	0	0	0	0	0	0	0	0	4			1
41	22/jan/14	open	1	flava	0	0	1	0	0	0	0	0	0	0	0	0	4				1
42	22/jan/14	open	1	flava	0	0	1	0	0	0	0	0	0	0	0	0	4				1
43	22/jan/14	open	1	flava	0	0	1	0	0	0	0	0	0	0	0	0	4			1
44	22/jan/14	open	1	flava	0	0	1	0	0	0	0	0	0	0	0	0	4			1
45	22/jan/14	open	1	rubrolineata	0	1	0	0	0	0	0	0	0	0	0	0	3				1
46	22/jan/14	open	1	rubrolineata	0	0	1	0	0	0	0	0	0	0	0	0	4			1
47	22/jan/14	open	1	flava	0	0	1	0	0	0	0	0	0	0	0	0	4				1
48	22/jan/14	open	1	flava	0	1	0	0	0	0	0	0	0	0	0	0	3				1
49	22/jan/14	open	1	flava	0	0	0	0	0	0	1	0	0	1	0	macho	8			1
50	22/jan/14	open	1	flava	0	1	0	0	0	0	0	0	0	0	0	0	3			1
51	22/jan/14	open	1	flava	0	0	0	0	0	0	1	0	0	0	1	f�mea	8					1
52	22/jan/14	open	1	flava	0	1	0	0	0	0	0	0	0	0	0	0	3			1
53	22/jan/14	open	0	0	0	0	0	0	0	0	0	0	0	0	0	0	0
54	22/jan/14	open	0	0	0	0	0	0	0	0	0	0	0	0	0	0	0
55	22/jan/14	open	0	0	0	0	0	0	0	0	0	0	0	0	0	0	0
56	22/jan/14	open	0	0	0	0	0	0	0	0	0	0	0	0	0	0	0
57	22/jan/14	open	0	0	0	0	0	0	0	0	0	0	0	0	0	0	0
58	22/jan/14	open	0	0	0	0	0	0	0	0	0	0	0	0	0	0	0
59	22/jan/14	open	0	0	0	0	0	0	0	0	0	0	0	0	0	0	0
60	22/jan/14	open	0	0	0	0	0	0	0	0	0	0	0	0	0	0	0
61	22/jan/14	open	0	0	0	0	0	0	0	0	0	0	0	0	0	0	0
62	22/jan/14	open	0	0	0	0	0	0	0	0	0	0	0	0	0	0	0
63	22/jan/14	open	0	0	0	0	0	0	0	0	0	0	0	0	0	0	0
64	22/jan/14	open	0	0	0	0	0	0	0	0	0	0	0	0	0	0	0
65	22/jan/14	open	0	0	0	0	0	0	0	0	0	0	0	0	0	0	0
66	22/jan/14	open	0	0	0	0	0	0	0	0	0	0	0	0	0	0	0
67	22/jan/14	open	0	0	0	0	0	0	0	0	0	0	0	0	0	0	0
68	22/jan/14	open	0	0	0	0	0	0	0	0	0	0	0	0	0	0	0
69	22/jan/14	open	0	0	0	0	0	0	0	0	0	0	0	0	0	0	0
70	22/jan/14	open	0	0	0	0	0	0	0	0	0	0	0	0	0	0	0
71	22/jan/14	open	0	0	0	0	0	0	0	0	0	0	0	0	0	0	0
72	22/jan/14	open	0	0	0	0	0	0	0	0	0	0	0	0	0	0	0
73	22/jan/14	open	0	0	0	0	0	0	0	0	0	0	0	0	0	0	0
74	22/jan/14	open	0	0	0	0	0	0	0	0	0	0	0	0	0	0	0
75	22/jan/14	open	0	0	0	0	0	0	0	0	0	0	0	0	0	0	0
76	22/jan/14	open	0	0	0	0	0	0	0	0	0	0	0	0	0	0	0
77	22/jan/14	open	0	0	0	0	0	0	0	0	0	0	0	0	0	0	0
78	22/jan/14	open	0	0	0	0	0	0	0	0	0	0	0	0	0	0	0
79	22/jan/14	open	0	0	0	0	0	0	0	0	0	0	0	0	0	0	0
80	22/jan/14	open	0	0	0	0	0	0	0	0	0	0	0	0	0	0	0
81	22/jan/14	open	0	0	0	0	0	0	0	0	0	0	0	0	0	0	0
82	22/jan/14	open	0	0	0	0	0	0	0	0	0	0	0	0	0	0	0
83	22/jan/14	open	0	0	0	0	0	0	0	0	0	0	0	0	0	0	0
[truncated: 7,201 more rows]
