# Supplementary material for: Niche partitioning and coexistence of two spiders of the genus Peucetia (Araneae, Oxyopidae) inhabiting Trichogoniopsis adenantha plants (Asterales, Asteraceae)
Source: PLoS One. 2019 Oct 2;14(10):e0213887. doi: 10.1371/journal.pone.0213887 (PMC6774474; doi:10.1371/journal.pone.0213887)
Supplement: S2 Table — This set of data is on the phenology of T. adenantha plant. Of the 300 plants recorded, we randomly selected 20 plants each month to record the penology. In each registered plant the number of vegetative and reproductive branches was noted. Moreover, in each reproductive branch we note the phenophase of the flower heads. (TXT) [file pone.0213887.s002.txt]

date	#plant	Vegetative brach	Reproductive brach	F1 (closed bud)	F2 (open bud)	F3 (open flower)	F4 (yellow flower)	F5 (dry flower)	observation
26/set/13	1	5	1	2	1		2
26/set/13	1		2	3			1	3
26/set/13	1		3	2			6
26/set/13	1		4					3
26/set/13	2	7	1		2	1		5
26/set/13	2		2	1	5	2	2	8
26/set/13	2		3	2	2	2
26/set/13	2		4	2	2	2
26/set/13	2		5	5	1	2
26/set/13	2		6	7	1	2
26/set/13	2		7					11
26/set/13	3	10	1					3
26/set/13	3		2					4
26/set/13	3		3	2	1			4
26/set/13	3		4	2		1
26/set/13	3		5			3		4
26/set/13	3		6	3	2
26/set/13	3		7		1	1		6
26/set/13	3		8				5
26/set/13	3		9	5		1
26/set/13	4	8	1				5	1
26/set/13	4		2	1	1	2	4
26/set/13	5	1	1	2	1	1
26/set/13	6	8	1				5	1
26/set/13	6		2	1	1	2	4
26/set/13	7	14	0	0	0	0	0	0
26/set/13	8	4	1		2	1	3
26/set/13	8		2		2		4
26/set/13	9	5	1		3
26/set/13	9		2					8
26/set/13	9		3			2	1	2
26/set/13	9		4		3	3		1
26/set/13	10	10	1	4
26/set/13	10		2	5
26/set/13	10		3	1		2
26/set/13	10		4	3	1
26/set/13	10		5			1	6
26/set/13	10		6				4
26/set/13	10		7	1	1	1	9
26/set/13	10		8	3		1	5
26/set/13	10		9			1	4	1
26/set/13	10		10				3
26/set/13	11	6	1		1			4
26/set/13	11		2					3
26/set/13	12	5	0	0	0	0	0	0
26/set/13	13	0	1	1	3		2
26/set/13	13		2					7
26/set/13	13		3		4		5	3
26/set/13	13		4	3	1
26/set/13	13		5	3	3
26/set/13	13		6	1	2	1	3
26/set/13	14	9	1				7
26/set/13	14		2				2	1
26/set/13	15	1	1		1	1	3	5
26/set/13	15		2		3	3		6
26/set/13	15		3		2	6		6
26/set/13	15		4	1	2	1		4
26/set/13	16	13	1				5	3
26/set/13	16		2	3		1
26/set/13	16		3	3		1
26/set/13	17	10	1	2	1	2
26/set/13	17		2	2
26/set/13	17		3	2	2	1	4	1
26/set/13	17		4				1	5
26/set/13	17		5	3	1	1	3
26/set/13	17		6	1	2	3
26/set/13	18	2	1	3	2
26/set/13	18		2				5
26/set/13	18		3	3	1	3
26/set/13	19	6	1				4
26/set/13	19		2	2			4
26/set/13	19		3				4	1
26/set/13	19		4	4		1	2
26/set/13	20	11	1		1	2	5	1
26/set/13	20		2				3	3
26/set/13	20		3	4	1	1
26/set/13	20		4	5	1	1	2
26/set/13	20		5	7
26/set/13	20		6	2		2	3	1
26/set/13	20		7	3	1	1	1
24/out/13	1	2	1	5	2
24/out/13	1		2	3	2	1	3
24/out/13	1		3	4
24/out/13	1		4		3	1	4
24/out/13	2	4	1				2
24/out/13	2		2	3			4
24/out/13	3	3	1	6	1	1	6
24/out/13	3		2				4	3
24/out/13	3		3	6		1	1
24/out/13	4	6	1		2	1	7
24/out/13	4		2	3	2		5
24/out/13	5	8	1	3	1
24/out/13	5		2				3
24/out/13	5		3	5	2	1	2
24/out/13	6	8		5
24/out/13	6		2	6	2	1
24/out/13	6		3		1		6
24/out/13	6		4	4	2
24/out/13	6		5	4	3		3
24/out/13	7	6	1	6	2		4
24/out/13	7		2	5
24/out/13	7		3	2	1	1	4
24/out/13	7		4	3	1	1	1	6
24/out/13	7		5	2	1
24/out/13	7		6	3	2		4
24/out/13	7		7	2	1	1
24/out/13	7		8				4	2
24/out/13	7		9	3	1	1	2
24/out/13	7		10	2	1		4
24/out/13	8	6	1	5
24/out/13	9	3	1	4	1
24/out/13	9		2	3	1
24/out/13	10	3	1	3	1
24/out/13	10		2	4	2	1
24/out/13	10		3	5
24/out/13	10		4		1	1	1	3
24/out/13	10		5	5	1	2
24/out/13	11	3	1	3		2	1
24/out/13	12	1	1	6
24/out/13	12		2					6
24/out/13	13	7	1	6
24/out/13	13		2	5			1	2
24/out/13	14	15	1	5
24/out/13	14		2	6
24/out/13	14		3	2	1	2	5
24/out/13	14		4	5		1
24/out/13	14		5				3
24/out/13	14		6				2
24/out/13	15	9	1					6
24/out/13	15		2					5
24/out/13	15		3	1		1	4
24/out/13	15		4	6
24/out/13	15		5	4	1	1
24/out/13	15		6	5	2	1
24/out/13	15		7	4		1
24/out/13	15		8	8	1	1	2
24/out/13	16	12	1	2	1
24/out/13	16		2		1	2	1
24/out/13	16		3	1	1			5
24/out/13	16		4	2			3
24/out/13	16		5				6	2
24/out/13	16		6	3			4
24/out/13	16		7	1	1		1	3
24/out/13	16		8	3
24/out/13	17	4	0	0	0	0	0	0
24/out/13	18	10	1		1	1	3
24/out/13	18		2					7
24/out/13	18		3	1				6
24/out/13	18		4	3	2
24/out/13	18		5	1	1	2
24/out/13	19	10	1	5
24/out/13	19		2	3	1	2
24/out/13	19		3				2	3
24/out/13	19		4	2	2	1
24/out/13	19		5	5	2	2	1	3
24/out/13	19		6	6	2	1
24/out/13	19		7	3
24/out/13	19		8	3			3
24/out/13	20	21	1	3
24/out/13	20		2	3		2
24/out/13	20		3				2
24/out/13	20		4	5
24/out/13	20		5	2	1	1
24/out/13	20		6	5	1	2
28/nov/13	1	1	1	6
28/nov/13	1		2	1	1	1	8
28/nov/13	2	2	1	4	1	2
28/nov/13	2		2				6
28/nov/13	2		3	5	2	2	2
28/nov/13	3	6	1	1	1	1		2
28/nov/13	3		2					4
28/nov/13	3		3	3	2	2		2
28/nov/13	3		4					5
28/nov/13	3		5		3	4		2
28/nov/13	3		6	4		1		3
28/nov/13	3		7	1	5	1
28/nov/13	3		8		1	3
28/nov/13	3		9					10
28/nov/13	3		10	1	2	3
28/nov/13	3		11			3		2
28/nov/13	4	7	1	4	1	2	2	2
28/nov/13	4		2	3	1	1
28/nov/13	4		3	4
28/nov/13	4		4		1		6
28/nov/13	4		5	1			6
28/nov/13	4		6	7	1	1
28/nov/13	4		7	4
28/nov/13	4		8	6
28/nov/13	5	2	1	2			5
28/nov/13	6	7	1			1	5
28/nov/13	6		2	3	1	1	2
28/nov/13	6		3	5
28/nov/13	6		4	2	1	3
28/nov/13	7	3	1	5		2	2
28/nov/13	7		2	3	1	1	3
28/nov/13	7		3		1	1
28/nov/13	8	6	1	5
28/nov/13	8		2			1	5
28/nov/13	8		3	6
28/nov/13	8		4	5		2	2
28/nov/13	8		5				3	2
28/nov/13	9	3	1	4	1	6
28/nov/13	9		2	5	1	1
28/nov/13	9		3	1	1	7
28/nov/13	10	6	1	4		1
28/nov/13	10		2	3	1		3	2
28/nov/13	10		3	2	1	1	1
28/nov/13	10		4	2	4
28/nov/13	10		5				2	3
28/nov/13	11	2	1	5
28/nov/13	11		2	6	2
28/nov/13	11		3			1	6
28/nov/13	11		4	8	6	1
28/nov/13	12	3	1	5
28/nov/13	12		2	1	1	1	4	3
28/nov/13	13	5	1	1	2	1
28/nov/13	13		2	2	2	1
28/nov/13	13		3			5
28/nov/13	13		4			6
28/nov/13	13		5	1	2	2
28/nov/13	14	5	1		1	2
28/nov/13	14		2		1	2		2
28/nov/13	14		3					4
28/nov/13	14		4					3
28/nov/13	15	6	1	4
28/nov/13	15		2			4
28/nov/13	15		3	5	1	6
28/nov/13	15		4			2
28/nov/13	15		5	6	1	1
28/nov/13	15		6			3
28/nov/13	15		7			4
28/nov/13	15		8		2	1
28/nov/13	16	4	1	3		3
28/nov/13	16		2		1	3
28/nov/13	16		3	4		4
28/nov/13	16		4	3		4
28/nov/13	16		5			2
28/nov/13	16		6		1	1
28/nov/13	17	5	1		1	8
28/nov/13	17		2					3
28/nov/13	17		3		2	7
28/nov/13	18	3	1	5	1	1	3
28/nov/13	18		2	4	1		6
28/nov/13	18		3	3	1	1	2
28/nov/13	18		4	1		1	2
28/nov/13	18		5	1		1	2
28/nov/13	18		6	3	2		3
28/nov/13	18		7	1		2	1
28/nov/13	18		8	3	1		1	1
28/nov/13	19	2	1	3	1	1
28/nov/13	19		2					5
28/nov/13	19		3	3	1	2	3
28/nov/13	19		4	4
28/nov/13	20	5	1	6
28/nov/13	20		2	5
28/nov/13	20		3	3	1	1
28/nov/13	20		4		1	1
28/nov/13	20		5	5	2	3	5
16/dez/13	1	2	1	3	1	2
16/dez/13	1		2
16/dez/13	2	3	1		1	2		3
16/dez/13	2		2	3	1	3		5
16/dez/13	2		3	1		1	1
16/dez/13	2		4	1	1
16/dez/13	2		5	3	2	2		4
16/dez/13	2		6					4
16/dez/13	2		7	2	1	1		1
16/dez/13	2		8					5
16/dez/13	3	3	1	6			6
16/dez/13	3		2	3	2	1	3
16/dez/13	3		3			1	3	5
16/dez/13	3		4		1			3
16/dez/13	4	8	1	4	2	1	5	3
16/dez/13	4		2	2		1	3
16/dez/13	4		3		1		4	3
16/dez/13	5	3	1	5	1	2	3
16/dez/13	5		2			2	6	4
16/dez/13	5		3			1	5	3
16/dez/13	5		4	4	2	1	2
16/dez/13	6	1	1	5	1
16/dez/13	7	1	1		2	3
16/dez/13	8	6	1				2	3
16/dez/13	8		2		1	2	6	3
16/dez/13	8		3	3			4
16/dez/13	8		4				5	1
16/dez/13	8		5				1	5
16/dez/13	8		6	2	1		4
16/dez/13	8		7	5		1	2
16/dez/13	8		8				3	3
16/dez/13	8		9	3	1		2	5
16/dez/13	9	9	1				2	3
16/dez/13	9		2	6
16/dez/13	9		3		1	3	3
16/dez/13	10	0	1		2			2
16/dez/13	11	0	1	5
16/dez/13	11		2
16/dez/13	11		3			1
16/dez/13	12	5	1		1	3
16/dez/13	12		2	1	2	1
16/dez/13	13	8	1		1	1	3	1
16/dez/13	13		2	4		2	1
16/dez/13	13		3			1	2	3
16/dez/13	13		4	3	1
16/dez/13	13		5	1	1		2
16/dez/13	13		6					5
16/dez/13	14	2	1				2
16/dez/13	14		2			1	3	4
16/dez/13	15	6	1	4	2	2	2
16/dez/13	15		2	3			2	2
16/dez/13	15		3	3	2	1	2
16/dez/13	15		4	2	1	1	2	5
16/dez/13	15		5	4	1	2	4
16/dez/13	15		6	2	1	2	4
16/dez/13	15		7	1		1	3	1
16/dez/13	15		8	1	2	1	5
16/dez/13	15		9	2		1		4
16/dez/13	15		10	3	2	1	2
16/dez/13	16	3	1	3		2
16/dez/13	16		2					4
16/dez/13	16		3	3	1	1	1
16/dez/13	16		4					6
16/dez/13	16		5	2	1	2
16/dez/13	16		6	5		2
16/dez/13	16		7	2	1	2
16/dez/13	16		8		4
16/dez/13	16		9	1	3	1	1
16/dez/13	17	1	1			1	4
16/dez/13	17		2			2	2
16/dez/13	17		3	4
16/dez/13	17		4	3		2	2
16/dez/13	17		5		1	1	1
16/dez/13	17		6	4		1	4
16/dez/13	18	2	1	1	1	1	2
16/dez/13	18		2			4
16/dez/13	18		3	2	1	1
16/dez/13	18		4					3
16/dez/13	19	2	1		1	2	3
16/dez/13	19		2		6	1
16/dez/13	19		3		2	2
16/dez/13	19		4		2			1
16/dez/13	19		5		3		2
16/dez/13	19		6	2	7
16/dez/13	19		7		3	3
16/dez/13	20	3	1	3	1	1
16/dez/13	20		2			1	2
22/jan/14	1	2	1	3	2	1		4
22/jan/14	1		2			2	1	4
22/jan/14	1		3			1		5
22/jan/14	1		4					8
22/jan/14	2	6	1			1	2
22/jan/14	2		2					5
22/jan/14	2		3	8
22/jan/14	2		4				6
22/jan/14	2		5		1	1	4
22/jan/14	2		6	6	2	1	5	1
22/jan/14	2		7	1			6	1
22/jan/14	2		8	5
22/jan/14	2		9					6
22/jan/14	3	4	1		1	1	6	8
22/jan/14	3		2				4	13
22/jan/14	3		3	1	1	1	4	6
22/jan/14	3		4	2	1	1	2	10
22/jan/14	3		5			2	5	10
22/jan/14	3		6	3		2	3
22/jan/14	3		7	7	1		3
22/jan/14	3		8			1	3	8
22/jan/14	3		9	2		2	4	8
22/jan/14	3		10				6
22/jan/14	3		11		1	1	3
22/jan/14	3		12	4	1	1	1
22/jan/14	4	5	1	2
22/jan/14	4		2	5	1
22/jan/14	4		3	6			6	4
22/jan/14	4		4	3	1		5	1
22/jan/14	5	2	1	4
22/jan/14	5		2	4
22/jan/14	5		3	5			5	6
22/jan/14	5		4					8
22/jan/14	5		4	2	1			3
22/jan/14	5		5	4	1	2	3	1
22/jan/14	6	0	1	5
22/jan/14	6		2	3	2
22/jan/14	6		3	10				2
22/jan/14	6		4	3	1		2
22/jan/14	7	4	1	5			3	3
22/jan/14	7		2			1	8
22/jan/14	7		3	3	1	1	1
22/jan/14	7		4	4	1		2
22/jan/14	7		5	3	1		3	3
22/jan/14	7		6	4			2
22/jan/14	7		7	3		2
22/jan/14	7		8	4	1	1
22/jan/14	7		9	4	1	1	1
22/jan/14	7		10	3		2	4
22/jan/14	7		11	4	2	1	1
22/jan/14	7		12	3	1	2	2
22/jan/14	7		13					6
22/jan/14	8	1	1	4	1
22/jan/14	8		2	5
22/jan/14	9	0	1	5
22/jan/14	10	2	1	2		2	5
22/jan/14	11	5	1	1		1	1
22/jan/14	11		2	4		1
22/jan/14	11		3					3
22/jan/14	11		4	3
22/jan/14	11		5	4
22/jan/14	11		6				4	3
22/jan/14	12	1	1	2	1	2
22/jan/14	12		2		1		5
22/jan/14	12		3	4	1	2
22/jan/14	12		4					7
22/jan/14	12		5			1		2
22/jan/14	12		6		1		2
22/jan/14	12		7		1	1	2
22/jan/14	13	2	1		1			4
22/jan/14	13		2					6
22/jan/14	13		3			1	2	3
22/jan/14	13		4	3	1
22/jan/14	13		5	1	1		2
22/jan/14	13		6					5
22/jan/14	14	3	1					5
22/jan/14	14		2				2	3
22/jan/14	14		3			1	3
22/jan/14	14		4				1	5
22/jan/14	14		5			1	4
22/jan/14	14		6	3		1	3
22/jan/14	15	0	1	2		4		2
22/jan/14	15		2	3		1	3
22/jan/14	15		3	4	2	2	1
22/jan/14	16	2	1	1	1		2	2
22/jan/14	16		2	2		1		3
22/jan/14	16		3					5
22/jan/14	17	1	1				4	4
22/jan/14	17		2	3			3	7
22/jan/14	17		3				5	5
22/jan/14	17		4	9	1	1	6	5
22/jan/14	17		5	1	1		4
22/jan/14	17		6	3			3	5
22/jan/14	17		7				3	4
22/jan/14	17		8				3	4
22/jan/14	17		9			1	5	8
22/jan/14	18	3	1	2	1		3	5
22/jan/14	18		2			1	3	1
22/jan/14	18		3		1	1	2
22/jan/14	18		4	3			3
22/jan/14	18		5		1	1	3	3
22/jan/14	19	3	1	4
22/jan/14	19		2	3
22/jan/14	19		3				3	3
22/jan/14	19		4	4	1		2
22/jan/14	19		5	5		1	6	2
22/jan/14	20	2	1				8
22/jan/14	20		2	1	1	1	6	6
22/jan/14	20		3	2	1		4
22/jan/14	20		4		1	1	7	4
22/jan/14	20		5	6		1	2
22/jan/14	20		6	1		1	2	3
22/jan/14	20		7	4
22/jan/14	20		8	4	2	1
22/jan/14	20		9	3	1	1	1
17/fev/14	1	3	1					4
17/fev/14	2	4	1					1
17/fev/14	2		2					1
17/fev/14	2		3					1
17/fev/14	2		4					1
17/fev/14	2		5				5
17/fev/14	3	11	1	5
17/fev/14	3		2	4			1
17/fev/14	3		3	4
17/fev/14	3		4				5
17/fev/14	4	8	1				4
17/fev/14	4		2				2	7
17/fev/14	4		3				1	7
17/fev/14	4		4			1	4
17/fev/14	4		5		1	2		5
17/fev/14	4		6				3	2
17/fev/14	5	5	1				8
17/fev/14	5		2				3	3
17/fev/14	5		3	3			2
17/fev/14	5		4					6
17/fev/14	5		5				5	3
17/fev/14	5		6				2	6
17/fev/14	5		7		2		3	3
17/fev/14	5		8	3			2	2
17/fev/14	6	3	1					5
17/fev/14	6		2	2		1	3
17/fev/14	6		3				3	4
17/fev/14	6		4				2	1
17/fev/14	7	5	1	2		1	3	5
17/fev/14	7		2	2			2
17/fev/14	7		3	4			2	5
17/fev/14	7		4					6
17/fev/14	7		5				5	3
17/fev/14	7		6				2	6
17/fev/14	7		7		2		3	3
17/fev/14	7		8	3			2	2
17/fev/14	8	7	1			2	1
17/fev/14	8		2				6
17/fev/14	8		3				1	6
17/fev/14	8		4				4	4
17/fev/14	8		5			1	2	3
17/fev/14	8		6				3	6
17/fev/14	8		7			1	1	7
17/fev/14	8		8	1	1		4
17/fev/14	8		9				2	2
17/fev/14	9	3	1					8
17/fev/14	9		2	1			4
17/fev/14	9		3				2	4
17/fev/14	9		4				1	5
17/fev/14	9		5				2	3
17/fev/14	9		6				1	2
17/fev/14	10	4	1				3	6
17/fev/14	10		2			1	6
17/fev/14	10		3	4			2	1
17/fev/14	10		4				2	6
17/fev/14	10		5	2		1	2
17/fev/14	10		6				3
17/fev/14	10		7		1		1	6
17/fev/14	11	6	1				4	5
17/fev/14	11		2	3
17/fev/14	11		3	3		1
17/fev/14	12	3	1					5
17/fev/14	12		2					5
17/fev/14	12		3					5
17/fev/14	12		4					5
17/fev/14	12		5					5
17/fev/14	12		6	6			4
17/fev/14	12		7				6	5
17/fev/14	13	4	1					1
17/fev/14	13		2					1
17/fev/14	13		3					1
17/fev/14	13		4					1
17/fev/14	13		5				6
17/fev/14	13		6				1	2
17/fev/14	13		7				2	2
17/fev/14	13		8	1	1	1
17/fev/14	13		9				2
17/fev/14	14	6	1					1
17/fev/14	14		2					1
17/fev/14	14		3					1
17/fev/14	14		4					1
17/fev/14	14		5					1
17/fev/14	14		6				2	5
17/fev/14	14		7	2			6
17/fev/14	14		8	1	1	1	1
17/fev/14	14		9	5
17/fev/14	15	12	1					8
17/fev/14	15		2				4	4
17/fev/14	15		3			1		6
17/fev/14	15		4	1	1		2	6
17/fev/14	15		5	3			4	1
17/fev/14	15		6			2	7
17/fev/14	15		7				5
17/fev/14	15		8				3	3
17/fev/14	15		9			2	6
17/fev/14	15		10	1	1	1	4	1
17/fev/14	16	12	1					6
17/fev/14	16		2	2			4
17/fev/14	16		3	3		1	4	1
17/fev/14	16		4			1	5
17/fev/14	16		5				3
17/fev/14	16		6				2	5
17/fev/14	16		7				2	3
17/fev/14	17	9	1					8
17/fev/14	17		2					8
17/fev/14	17		3				2	4
17/fev/14	17		4				3	2
17/fev/14	17		5	2			2	2
17/fev/14	17		6				3	3
17/fev/14	17		7				3	3
17/fev/14	17		8				3	4
17/fev/14	17		9				3	1
17/fev/14	17		10	3			3
17/fev/14	18	6	1					8
17/fev/14	18		2	1			3
17/fev/14	18		3	6			1
17/fev/14	18		4	5
17/fev/14	18		5				2	3
17/fev/14	19	3	1					1
17/fev/14	19		2					1
17/fev/14	19		3				8
17/fev/14	19		4	6	1
17/fev/14	19		5	3	1
17/fev/14	20	7	1					2
17/fev/14	20		2				2	3
17/fev/14	20		3				4
17/fev/14	20		4	2			2
19/mar/14	1	3	1	2		4
19/mar/14	1		2		1	3
19/mar/14	1		3	4
19/mar/14	2	1	1	1	1	1
19/mar/14	2		2	1		2
19/mar/14	3	7	1			4
19/mar/14	3		2			1	4
19/mar/14	3		3	5
19/mar/14	3		4		1	4
19/mar/14	3		5	3	1
19/mar/14	4	1	1	4
19/mar/14	4		2		1	1	3
19/mar/14	4		3				2
19/mar/14	5	2	1		1		3
19/mar/14	5		2	3	1
19/mar/14	5		3	1		1		1
19/mar/14	5		4				4
19/mar/14	5		5		2
19/mar/14	5		6	1	2
19/mar/14	5		7		2	3
19/mar/14	6	2	1	4
19/mar/14	6		2	4
19/mar/14	6		3	1	1	1	2
19/mar/14	6		4					2
19/mar/14	7	6	1					3
19/mar/14	7		2			1	4
19/mar/14	8	2	1	5				4
19/mar/14	8		2	3
19/mar/14	8		3	4		1
19/mar/14	8		4	3
19/mar/14	8		5	5
19/mar/14	8		6	4
19/mar/14	8		7					3
19/mar/14	9	2	1					2
19/mar/14	9		2		2	2
19/mar/14	9		3	5
19/mar/14	9		4	3	1		4
19/mar/14	9		5	2		2		2
19/mar/14	9		6		3	2	1
19/mar/14	10	6	1	3		3
19/mar/14	10		2		1	3	2
19/mar/14	10		3	3
19/mar/14	10		4	2	2
19/mar/14	11	4	1	2	1			3
19/mar/14	11		2			1	1
19/mar/14	11		3	4		2	3
19/mar/14	11		4	2	1	1
19/mar/14	11		5	5		2
19/mar/14	11		6	1	2
19/mar/14	12	5	1			3		1
19/mar/14	12		2			1	1
19/mar/14	12		3			2		4
19/mar/14	12		4	2		3
19/mar/14	12		5	2	1	2
19/mar/14	12		6					4
19/mar/14	12		7	2	1	1
19/mar/14	12		8		1		1	3
19/mar/14	13	5	1			2
19/mar/14	13		2	2
19/mar/14	13		3		1
19/mar/14	13		4	2	1
19/mar/14	13		5	1		4
19/mar/14	13		6	4		1	2
19/mar/14	13		7		1	1
19/mar/14	14	4	1	3		1
19/mar/14	14		2					5
19/mar/14	14		3			1		2
19/mar/14	14		4		1	1	2
19/mar/14	14		5					1
19/mar/14	14		6	6
19/mar/14	14		7					5
19/mar/14	15	2	1			2
19/mar/14	15		2					4
19/mar/14	15		3	1	1
19/mar/14	15		4				2
19/mar/14	16	2	1	3	1	1
19/mar/14	16		2				3
19/mar/14	16		3	1	2	1	1
19/mar/14	16		4		1		1	1
19/mar/14	16		5	3		1
19/mar/14	16		6				2
19/mar/14	17	2	1			3
19/mar/14	17		2				2
19/mar/14	18	1	1	1	1	1
19/mar/14	18		2			2
19/mar/14	18		3	1	2	1
19/mar/14	18		4		1			1
19/mar/14	18		5					4
19/mar/14	19	2	1		2		2
19/mar/14	19		2					4
19/mar/14	20	2	1		1	3
19/mar/14	20		2					4
19/mar/14	20		3	3
19/mar/14	20		4		2	2
19/mar/14	20		5		2	1
19/mar/14	20		6			2
15/abr/14	1	3	1			2
15/abr/14	1		2	5
15/abr/14	1		3	4	1
15/abr/14	2	2	1				7	1
15/abr/14	2		2	5
15/abr/14	2		3				6	1
15/abr/14	3	3	1	2
15/abr/14	4	7	0	0	0	0	0	0
15/abr/14	5	7	1	3	1	1	1	2
15/abr/14	6	6	0	0	0	0	0	0
15/abr/14	7	5	1	1			1	4
15/abr/14	8	0	1				5	2
15/abr/14	8		2	3
15/abr/14	8		3	5
15/abr/14	8		4	2
15/abr/14	9	3	1	3	1		2	2
15/abr/14	9		2				3	1
15/abr/14	9		3					5
15/abr/14	10	1	1		2
15/abr/14	10		2				2	5
15/abr/14	10		3			2
15/abr/14	10		4				2	3
15/abr/14	11	1	1			2	4	2
15/abr/14	11		2				1
15/abr/14	11		3			1	3
15/abr/14	11		4				2
15/abr/14	12	2	1				3	2
15/abr/14	12		2					6
15/abr/14	12		3	4
15/abr/14	12		4		1	2
15/abr/14	12		5				2
15/abr/14	13	0	1	2	2		1	2
15/abr/14	13		2	1	1	1
15/abr/14	14	2	1			2
15/abr/14	14		2				2
15/abr/14	14		3					3
15/abr/14	15	2	1					5
15/abr/14	15		2		2		2
15/abr/14	15		3	2	1	1
15/abr/14	16	2	1	1		1	1
15/abr/14	16		2		1	2	1
15/abr/14	16		3					5
15/abr/14	16		4		1	2	2
15/abr/14	16		5				1	2
15/abr/14	16		6	3
15/abr/14	16		7	5
15/abr/14	17	2	1					6
15/abr/14	17		2		3	1
15/abr/14	17		3					2
15/abr/14	17		4	1
15/abr/14	18	2	1	3	1	2
15/abr/14	18		2			2	2
15/abr/14	18		3	1	1	2
15/abr/14	18		4					5
15/abr/14	18		5		2	2
15/abr/14	18		6			2	3
15/abr/14	18		7	1	2	2
15/abr/14	19	7	1	2	2	2
15/abr/14	19		2			2	2
15/abr/14	19		3	2	1	1
15/abr/14	19		4			3	1
15/abr/14	19		5				5
15/abr/14	20	2	1		1	1	5
15/abr/14	20		2		1	1	2	1
15/abr/14	20		3	1	2
18/mai/14	1	6	1	4
18/mai/14	2	6	0	0	0	0	0	0
18/mai/14	3	8	1	3
18/mai/14	4	3	0	0	0	0	0	0
18/mai/14	5	4	1	5
18/mai/14	5		2	3
18/mai/14	5		3	4	1	1	1
18/mai/14	6	2	1	2	1
18/mai/14	6		2				4	3
18/mai/14	6		3					1
18/mai/14	7	2	1	3		8
18/mai/14	7		2	2	1	6
18/mai/14	7		3	2		2	3
18/mai/14	7		4	5	2
18/mai/14	8	3	1	3	1		3	2
18/mai/14	8		2	4		2		3
18/mai/14	8		3	1				3
18/mai/14	8		4					3
18/mai/14	8		5	4	4
18/mai/14	8		6					3
18/mai/14	8		7	3	2
18/mai/14	9	0	1	1	3		4
18/mai/14	9		2		2			11
18/mai/14	9		3		2	2
18/mai/14	10	0	1	7	3		5
18/mai/14	10		2		5	2	5	6
18/mai/14	10		3	4	2			7
18/mai/14	10		4				3	4
18/mai/14	10		5	2
18/mai/14	10		6					7
18/mai/14	11	2	1					5
18/mai/14	11		2	2		2
18/mai/14	12	1	1	2	2
18/mai/14	13	1	1	2			3
18/mai/14	13		2	3		2
18/mai/14	13		3					3
18/mai/14	14	2	1	2		2
18/mai/14	15	1	1		1	1	3
18/mai/14	15		2					5
18/mai/14	15		3		2			4
18/mai/14	15		4	1		1	5
18/mai/14	15		5	1	1	1
18/mai/14	15		6	4
18/mai/14	15		7			1	3
18/mai/14	16	1	1	3	3		1
18/mai/14	16		2		2		1
18/mai/14	16		3		2		4
18/mai/14	16		4				1	5
18/mai/14	16		5		1		4
18/mai/14	17	2	1				1	5
18/mai/14	17		2	4
18/mai/14	17		3	3			6
18/mai/14	17		4	3			1
18/mai/14	18	0	1	2	1	1		5
18/mai/14	18		2		3			1
18/mai/14	18		3					4
18/mai/14	18		4		1		3
18/mai/14	19	0	1	2	1	1
18/mai/14	20	1	1	5	1	1	2
18/mai/14	20		2	2	2	1
18/mai/14	20		3					3
23/jun/14	1	6	0	0	0	0	0	0
23/jun/14	2	5	0	0	0	0	0	0
23/jun/14	3	4	1					5
23/jun/14	4	3	0	0	0	0	0	0
23/jun/14	5	2	1	1			2
23/jun/14	5		2					4
23/jun/14	5		3					6
23/jun/14	5		4	1	2			4
23/jun/14	6	4	1	4	1	1
23/jun/14	7	3	0	0	0	0	0	0
23/jun/14	8	6	1					10
23/jun/14	9	1	1					5
23/jun/14	9		2		1	2
23/jun/14	10	2	1			3
23/jun/14	10		2					10
23/jun/14	10		3					3
23/jun/14	11	5	1					5
23/jun/14	12	12	1					6
23/jun/14	12		2					6
23/jun/14	12		3					6
23/jun/14	12		4					7
23/jun/14	12		5					8
23/jun/14	12		6					7
23/jun/14	13	0	1		2	1	2
23/jun/14	13		2			1	3
23/jun/14	13		3	1	2	1
23/jun/14	13		4				4
23/jun/14	13		5	1	2	1
23/jun/14	13		6				4
23/jun/14	13		7	2	2	1
23/jun/14	13		8		2	2
23/jun/14	13		9				4	6
23/jun/14	14	1	1				5
23/jun/14	14		2	3	2	2
23/jun/14	15	3	1	3	1	2
23/jun/14	15		2	1	2	1
23/jun/14	15		3					10
23/jun/14	15		4					5
23/jun/14	15		5		2		2	2
23/jun/14	16	2	1		7
23/jun/14	16		2				5
23/jun/14	17	2	1	2	1	2
23/jun/14	17		2		1	2
23/jun/14	18	0	1	5		2
23/jun/14	18		2				5
23/jun/14	18		3	4		2
23/jun/14	18		4			2
23/jun/14	19	0	1	2	1	1
23/jun/14	20	1	1					5
23/jun/14	20		2			1		10
23/jun/14	20		3	3		2
14/jul/14	1	5	1	1	1		1
14/jul/14	1		2		1	1	4	3
14/jul/14	2	4	1	1			2	4
14/jul/14	2		2	1	2
14/jul/14	2		3	1		1		5
14/jul/14	2		4	1			1	5
14/jul/14	3	6	1	1	2		5	1
14/jul/14	3		2	1		1
14/jul/14	3		3	1			4	5
14/jul/14	3		4	2	1		4
14/jul/14	3		5	2		1		3
14/jul/14	4	2	1	1			7
14/jul/14	4		2		2		6	5
14/jul/14	4		3	1			4
14/jul/14	4		4			1		4
14/jul/14	4		5	2	1		5
14/jul/14	5	3	1					7
14/jul/14	5		2	3		1	3
14/jul/14	5		3				5	5
14/jul/14	5		4	4	2		1
14/jul/14	6	3	1					4
14/jul/14	6		2	2	1		1	5
14/jul/14	7	3	1			1	5
14/jul/14	7		2	1				6
14/jul/14	7		3				1	7
14/jul/14	8	4	1		2		6
14/jul/14	8		2	2		1		5
14/jul/14	8		3		1		5
14/jul/14	9	1	1	1			1	4
14/jul/14	9		2			1
14/jul/14	9		3		1		1	3
14/jul/14	9		4	1		1
14/jul/14	10	1	1	1		2	4	4
14/jul/14	10		2
14/jul/14	10		3		2	2	3	5
14/jul/14	11	2	1	2			1
14/jul/14	11		2			2		6
14/jul/14	12	3	1		1	2
14/jul/14	12		2	3			3	4
14/jul/14	12		3		2		5	5
14/jul/14	12		4	1		2	4
14/jul/14	13	3	1					6
14/jul/14	14	3	1	2	2		4
14/jul/14	15	2	1			2		7
14/jul/14	16	4	1	2			5
14/jul/14	16		2		1	1	4	5
14/jul/14	16		3	3
14/jul/14	17	6	1			1	3	6
14/jul/14	17		2	3	1		1
14/jul/14	18	4	1					7
14/jul/14	18		2	4			5	5
14/jul/14	18		3		1
14/jul/14	19	5	1	1		1	1
14/jul/14	19		2					4
14/jul/14	19		3	2			3	6
14/jul/14	19		4		2
14/jul/14	20	6	1	3		1	3	6
14/jul/14	20		2		1			7
14/jul/14	20		3	3			1
14/jul/14	20		4					4
20/ago/14	1	5	1	1	1	2	1	4
20/ago/14	1		2	2	2	1	2	8
20/ago/14	1		3	1	2	2	2	6
20/ago/14	1		4		1	1	5	4
20/ago/14	1		5	1	1	2
20/ago/14	1		6	2		3	4	5
20/ago/14	1		7					8
20/ago/14	1		8	2	1		4	3
20/ago/14	1		9	4				8
20/ago/14	2	6	1	4	1	2	2
20/ago/14	2		2	5	1
20/ago/14	3	8	1		1
20/ago/14	4	5	0	0	0	0	0	0
20/ago/14	5	5	0	0	0	0	0	0
20/ago/14	6	5	1	5	1	2
20/ago/14	6		2	3		1	4
20/ago/14	6		3	3	1		8	4
20/ago/14	6		4	1	1	1	7	1
20/ago/14	6		5					6
20/ago/14	6		6	1	1	1	5	6
20/ago/14	6		7	3	1	1	6	3
20/ago/14	6		8					12
20/ago/14	6		9		1	1	6	6
20/ago/14	6		10	4	1
20/ago/14	6		11	5		1	4
20/ago/14	6		12		1	1	8	1
20/ago/14	7	6	1	1		2	2
20/ago/14	7		2				6	2
20/ago/14	7		3				1
20/ago/14	7		4	3			5
20/ago/14	7		5					5
20/ago/14	8	5	1	4
20/ago/14	8		2	2	1	1	2
20/ago/14	8		3	4			1
20/ago/14	9	8	1	4	1		5
20/ago/14	9		2	3	1	3		1
20/ago/14	9		3	3	2	1	5
20/ago/14	9		4				3	2
20/ago/14	9		5				2	5
20/ago/14	9		6		1	2	7
20/ago/14	9		7			2	2	2
20/ago/14	9		8					8
20/ago/14	9		9					8
20/ago/14	9		10				3
20/ago/14	9		11	3		2	3
20/ago/14	9		12	1			3
20/ago/14	10	4	1	5
20/ago/14	10		2	3	2	3	1
20/ago/14	11	16	1	5
20/ago/14	11		2	3	2	3
20/ago/14	11		3	4		3	4	1
20/ago/14	11		4			3	6
20/ago/14	12	12	1	1		1	1
20/ago/14	12		2				2	1
20/ago/14	12		3	2			4
20/ago/14	12		4	3	1	1		5
20/ago/14	12		5	5
20/ago/14	12		6				4
20/ago/14	12		7				4	4
20/ago/14	13	4	1	2	1		4	5
20/ago/14	13		2				3	8
20/ago/14	13		3				4	4
20/ago/14	13		4	3	1		1	6
20/ago/14	13		5	4	2	3
20/ago/14	13		6	3			5	8
20/ago/14	14	5	1	4		1	3	3
20/ago/14	14		2	3			3
20/ago/14	14		3	1	2	1
20/ago/14	14		4	4				6
20/ago/14	14		5	5	1
20/ago/14	14		6	2	1		4
20/ago/14	14		7	3			2	4
20/ago/14	14		8		2		3	3
20/ago/14	14		9	4
20/ago/14	14		10				1
20/ago/14	15	12	0	0	0	0	0	0
20/ago/14	16	4	1	4
20/ago/14	16		2	4
20/ago/14	16		3	3	2	2	6	5
20/ago/14	16		4	1	2		3
20/ago/14	17	6	1	2	1	1
20/ago/14	17		2	3	1		1	6
20/ago/14	17		3		1	2	1
20/ago/14	17		4	2	1			4
20/ago/14	18	7	1				1	7
20/ago/14	18		2			1	4	8
20/ago/14	18		3	4	1	4	4	3
20/ago/14	18		4		1	1	7	3
20/ago/14	18		5					6
20/ago/14	18		6	1	1		3
20/ago/14	18		7	5
20/ago/14	19	5	1	2			2	2
20/ago/14	19		2	4		1		4
20/ago/14	19		3	3	1	1	2
20/ago/14	20	6	1			2	1	5
20/ago/14	20		2			1		6
20/ago/14	20		3			1	1	4
20/ago/14	20		4					8
20/ago/14	20		5	4
20/ago/14	20		6	2	1	2		6
20/ago/14	20		7	3	1		3	4
23/set/14	1		4	2	1	2
23/set/14	2	11	1	1	2	1	7	2
23/set/14	3	3	1	1	1		1
23/set/14	4		8	3	1		3
23/set/14	5	7	0	0	0	0	0	0
23/set/14	6		4	4			5
23/set/14	7		5	2	1		6
23/set/14	8		5				8	2
23/set/14	9	4	1	6
23/set/14	10		11				8
23/set/14	11		6				4	8
23/set/14	12		0	0	0	0	0	0	vegetative only
23/set/14	13		0	0	0	0	0	0	vegetative only
23/set/14	14		0	0	0	0	0	0	vegetative only
23/set/14	15		0	0	0	0	0	0	vegetative only
23/set/14	16		0	0	0	0	0	0	vegetative only
23/set/14	17		0	0	0	0	0	0	vegetative only
23/set/14	18		0	0	0	0	0	0	vegetative only
23/set/14	19		0	0	0	0	0	0	vegetative only
23/set/14	20		0	0	0	0	0	0	vegetative only
23/set/14	1	5	1	6
23/set/14	1		2	3	1	1	2
23/set/14	1		3	4				6
23/set/14	4	5	1				2	8
23/set/14	4		2	5	1
23/set/14	4		3	6
23/set/14	4		4			1	8
23/set/14	4		5	2	1	1	3
23/set/14	4		6				8
23/set/14	4		7					6
23/set/14	6	7	1					6
23/set/14	6		2	3	1	1	2	5
23/set/14	6		3		1	1	6
23/set/14	7	10	1					6
23/set/14	7		2				4	2
23/set/14	7		3				2	8
23/set/14	7		4				3	1
23/set/14	8	5	1			1	5	8
23/set/14	8		2	3			8
23/set/14	8		3	3	2		7	3
23/set/14	8		4	1		3	7	2
23/set/14	10	10	1					3
23/set/14	10		2					3
23/set/14	10		3					3
23/set/14	10		4					3
23/set/14	10		5					3
23/set/14	10		6					3
23/set/14	10		7					3
23/set/14	10		8				3	3
23/set/14	10		9				1	5
23/set/14	10		10				6	4
23/set/14	11	11	1				5	6
23/set/14	11		2				5	8
23/set/14	11		3	6			9	1
23/set/14	11		4					6
23/set/14	11		5					8
12/out/14	1	3	1				5
12/out/14	1		2	3	1		3
12/out/14	2	2	1	4			4
12/out/14	2		2	2	2	1
12/out/14	2		3	3	1		2
12/out/14	2		4	3		1	3
12/out/14	2		5				6	1
12/out/14	3	1	1	2	3	1	4
12/out/14	4	5	1	6		1	2
12/out/14	5	23	1	5	1	1
12/out/14	6	12	1	4
12/out/14	6		2		1	1		3
12/out/14	6		3	4		1
12/out/14	7	6	1	5
12/out/14	7		2	4	2	1
12/out/14	7		3				4
12/out/14	8	4	1	4		1	2
12/out/14	8		2		2	1	3
12/out/14	8		3	1	1	1	4
12/out/14	9	13	1	5
12/out/14	9		2	3	1		3
12/out/14	9		3		1		2
12/out/14	9		4	4	1	1	4
12/out/14	10	6	1			1	3
12/out/14	10		2	3	3	2
12/out/14	10		3	2			3
12/out/14	11	1	1	4	1
12/out/14	11		2	6	1	1	4
12/out/14	11		3	5		1	5
12/out/14	11		4	3	3		3
12/out/14	12	3	1	2	1	1
12/out/14	12		2	3	2	1	3
12/out/14	12		3		1		6
12/out/14	12		4	2	1		6
12/out/14	12		5	5
12/out/14	13	2	1	5	1	1	3
12/out/14	13		2	4	1	1
12/out/14	14	7	1	5
12/out/14	14		2	5			3	2
12/out/14	14		3	3	2		6	1
12/out/14	14		4	4	1	1	3
12/out/14	14		5	6
12/out/14	15	5	1				4
12/out/14	15		2				5
12/out/14	15		3				6
12/out/14	15		4				4
12/out/14	15		5				5
12/out/14	15		6				6
12/out/14	15		7				4
12/out/14	15		8				5
12/out/14	15		9				6
12/out/14	15		10				4
12/out/14	15		11				5
12/out/14	15		12				6
12/out/14	15		13				4
12/out/14	15		14				5
12/out/14	15		15				6
12/out/14	15		16				4
12/out/14	15		17				5
12/out/14	15		18				6
12/out/14	15		19				4
12/out/14	15		20				5
12/out/14	15		21				6
12/out/14	15		22				4
12/out/14	15		23				5
12/out/14	15		24				6
12/out/14	15		25	5
12/out/14	15		26	6
12/out/14	15		27	5
12/out/14	15		28	6
12/out/14	15		29	5
12/out/14	15		30	6
12/out/14	16	1	1	4
12/out/14	16		2	1			5
12/out/14	16		3	4	1
12/out/14	17	3	1	2	1	1	2
12/out/14	17		2	3
12/out/14	17		3		1		6
12/out/14	17		4			1	5
12/out/14	17		5	5
12/out/14	18	1	1	5			4	2
12/out/14	18		2	2	2		4
12/out/14	18		3	1	1		5
12/out/14	18		4	5
12/out/14	18		5	4
12/out/14	19	8	1	5
12/out/14	19		2	5
12/out/14	19		3	5
12/out/14	19		4	3	1		2
12/out/14	20	4	1	2	3		2
12/out/14	20		2	5
12/out/14	20		3	5
12/out/14	20		4	3		1	1
12/out/14	20		5	1	1	1	4
16/nov/14	1	5	1	4				2
16/nov/14	1		2	5	1	3	5
16/nov/14	1		3
16/nov/14	1		4	3	2	4	5	2
16/nov/14	2	6	1	1
16/nov/14	2		2	5			6
16/nov/14	2		3	3	2	4		1
16/nov/14	3	3	1				4
16/nov/14	3		2	5
16/nov/14	3		3		1	5	3	2
16/nov/14	4	8	1	5			2
16/nov/14	4		2	2
16/nov/14	5	1	1		4	6	5	3
16/nov/14	6	8	1	3	2
16/nov/14	6		2			2	6
16/nov/14	7	3	0	4		2		5
16/nov/14	8	4	1		3		7
16/nov/14	8		2	1				2
16/nov/14	9	5	1		2	4	6	2
16/nov/14	9		2	1
16/nov/14	9		3	2	1	2	7
16/nov/14	9		4	3		4		1
16/nov/14	10	10	1				5
16/nov/14	10		2	4	2
16/nov/14	10		3			5	4	2
16/nov/14	10		4	3	3
16/nov/14	11	6	1			2	3
16/nov/14	11		2	5	3	2		3
16/nov/14	12	5	0				4	1
16/nov/14	13	4	1	6
16/nov/14	13		2			4	3	2
16/nov/14	13		3	4	3
16/nov/14	13		4				5
16/nov/14	14	4	1	7		5		1
16/nov/14	14		2		4		6
16/nov/14	15	5	1	3	2
16/nov/14	15		2			3
16/nov/14	15		3	2	3		7	2
16/nov/14	15		4	1				1
16/nov/14	16	5	1	6	3	2	6
16/nov/14	16		2		3			3
16/nov/14	16		3	7			4	1
16/nov/14	17	10	1	2		6
16/nov/14	17		2				3
16/nov/14	18	2	1	3	1			2
16/nov/14	18		2	2		2	2
16/nov/14	18		3
16/nov/14	19	6	1		1		2	1
16/nov/14	19		2	4		1
16/nov/14	19		3	5	2		3
16/nov/14	19		4	3
16/nov/14	20	4	1				4	1
16/nov/14	20		2	4	2	2	3
16/nov/14	20		3	2
15/dez/14	1	3	1				5
15/dez/14	1		2	3	1		3
15/dez/14	2	2	1	1			1
15/dez/14	2		2	2	2	1
15/dez/14	2		3	3	1		2
15/dez/14	2		4	3		1	3
15/dez/14	2		5				6	1
15/dez/14	3	2	1			1	4
15/dez/14	4	5	1	6		1	2
15/dez/14	5	23	1	5	1	1
15/dez/14	6	12	1	4
15/dez/14	6		2		1	1		3
15/dez/14	6		3	4		1
15/dez/14	7	6	1	5
15/dez/14	7		2	4	2	1
15/dez/14	7		3				4
15/dez/14	8	4	1	4		1	2
15/dez/14	8		2		2	1	3
15/dez/14	8		3	1	1	1	4
15/dez/14	9	13	1	5
15/dez/14	9		2	3	1		3
15/dez/14	9		3		1		2
15/dez/14	9		4	4	1	1	4
15/dez/14	10	6	1			1	3
15/dez/14	10		2	3	3	2
15/dez/14	10		3	2			3
15/dez/14	11	1	1	4	1
15/dez/14	11		2	6	1	1	4
15/dez/14	11		3	5		1	5
15/dez/14	11		4	3	3		3
15/dez/14	12	6	1	2	1	1
15/dez/14	12		2	3	2	1	3
15/dez/14	12		3		1		6
15/dez/14	12		4	2	1		6
15/dez/14	12		5	5
15/dez/14	13	2	1	3	1	1	3
15/dez/14	13		2	4	1	1
15/dez/14	14	7	1	5
15/dez/14	14		2	5			3	2
15/dez/14	14		3	3	2		6	1
15/dez/14	14		4	4	1	1	3
15/dez/14	14		5	6				1
15/dez/14	15		1				4
15/dez/14	15		2				5
15/dez/14	15		3				6
15/dez/14	15		4				4
15/dez/14	15		5				5
15/dez/14	15		6				6
15/dez/14	15		7				4
15/dez/14	15		8				5
15/dez/14	15		9				6
15/dez/14	15		10				4
15/dez/14	15		11				5
15/dez/14	15		12				6
15/dez/14	15		13				4
15/dez/14	15		14				5
15/dez/14	15		15				6
15/dez/14	15		16				4
15/dez/14	15		17				5
15/dez/14	15		18				6
15/dez/14	15		19				4
15/dez/14	15		20				5
15/dez/14	15		21				6
15/dez/14	15		22				4
15/dez/14	15		23				5
15/dez/14	15		24				4
15/dez/14	15		25	5
15/dez/14	15		26	6
15/dez/14	15		27	5
15/dez/14	15		28	6
15/dez/14	15		29	5
15/dez/14	15		30	6
15/dez/14	16	1	1	4
15/dez/14	16		2	1			5
15/dez/14	16		3	4	1
15/dez/14	17	3	1	2	1	1	2
15/dez/14	17		2	3
15/dez/14	17		3		1		6
15/dez/14	17		4			1	5
15/dez/14	17		5	5
15/dez/14	18	1	1	5			4	2
15/dez/14	18		2	2	2		4
15/dez/14	18		3	1	1		5
15/dez/14	18		4	5
15/dez/14	18		5	4
15/dez/14	19	8	1	5
15/dez/14	19		2	5
15/dez/14	19		3	5
15/dez/14	19		4	3	1		2
15/dez/14	20	4	1	2	3		2
15/dez/14	20		2	5
15/dez/14	20		3	5
15/dez/14	20		4	3		1	1
15/dez/14	20		5	1	1	1	4
26/jan/15	1	3	1				8
26/jan/15	1		2	1	1		5
26/jan/15	2	10	1			2	6
26/jan/15	2		2				8
26/jan/15	2		3		1	2	5	1
26/jan/15	2		4	1	2	3
26/jan/15	2		5				1	7
26/jan/15	2		6		1	1	7
26/jan/15	3	9	0	0	0	0	0	0
26/jan/15	4	3	1				7
26/jan/15	5	2	1				4	5
26/jan/15	5		2				6
26/jan/15	5		3				2	6
26/jan/15	5		4				3	8
26/jan/15	5		5					8
26/jan/15	5		6				3	6
26/jan/15	6	7	1	4			3	2
26/jan/15	7	9	1				7	4
26/jan/15	7		2		1	1	6	7
26/jan/15	7		3	1	1	1	6	1
26/jan/15	7		4		1		7	2
26/jan/15	7		5					8
26/jan/15	7		6				6	8
26/jan/15	7		7	2	1	1	2	2
26/jan/15	7		8	5
26/jan/15	7		9					8
26/jan/15	8	10	0	0	0	0	0	0
26/jan/15	9	11	1	3	2
26/jan/15	9		2	1	2		1
26/jan/15	10	4	1	1			3	3
26/jan/15	10		2	3		1
26/jan/15	10		3	3			5	4
26/jan/15	10		4		1	1	6	8
26/jan/15	10		5				4	4
26/jan/15	10		6			3	2
26/jan/15	11	4	1					8
26/jan/15	11		2			1	5	3
26/jan/15	11		3		1		6	8
26/jan/15	12	7	1	5		1
26/jan/15	12		2	4	1	1		5
26/jan/15	12		3	5	1	2	2
26/jan/15	12		4	5	1
26/jan/15	12		5	4	1	1
26/jan/15	12		6				4	4
26/jan/15	12		7			1	3
26/jan/15	13	7	1				4
26/jan/15	13		2				6
26/jan/15	13		3				5
26/jan/15	13		4				4
26/jan/15	13		5				6
26/jan/15	13		6				5
26/jan/15	13		7				4
26/jan/15	13		8				6
26/jan/15	13		9				5
26/jan/15	13		10				4
26/jan/15	13		11	4			5
26/jan/15	13		12				2	2
26/jan/15	13		13				5	4
26/jan/15	13		14					6
26/jan/15	13		15					6
26/jan/15	14	6	1	5
26/jan/15	14		2	8
26/jan/15	14		3		6
26/jan/15	14		4				4	3
26/jan/15	14		5			1	6
26/jan/15	14		6	3	3	2	1
26/jan/15	14		7		1	1	6
26/jan/15	15	4	1	1			2	2
26/jan/15	15		2		1	1		4
26/jan/15	15		3				4
26/jan/15	15		4	4	1	1	3	3
26/jan/15	15		5	1	1	1	4
26/jan/15	15		6		1	1	4
26/jan/15	15		7				2	3
26/jan/15	15		8	3		2	1
26/jan/15	16	5	1				7	1
26/jan/15	16		2	4		1
26/jan/15	16		3	3	1
26/jan/15	16		4	4	1	2
26/jan/15	16		5			1	6
26/jan/15	17	14	0	0	0	0	0	0
26/jan/15	18		1				6
26/jan/15	18		2				7
26/jan/15	18		3				8
26/jan/15	18		4				6
26/jan/15	18		5				7
26/jan/15	18		6				8
26/jan/15	18		7				6
26/jan/15	18		8				7
26/jan/15	18		9				8
26/jan/15	18		10				6
26/jan/15	18		11				7
26/jan/15	18		12				8
26/jan/15	18		13			1	6
26/jan/15	18		14	2	1	1	4
26/jan/15	18		15	4		1	4
26/jan/15	18		16	2	2	2
26/jan/15	19	6	1				5	1
26/jan/15	19		2	6
26/jan/15	19		3		1	1	5
26/jan/15	19		4	6
26/jan/15	20		1	3	1		5
26/jan/15	20		2	8	1		6
26/jan/15	20		3				5	1
26/jan/15	20		4	5	1	1	2
26/jan/15	20		5	3	1	2
23/fev/15	11	6	1	4
23/fev/15	11		2	5
23/fev/15	11		3	4
23/fev/15	11		4	3	1
23/fev/15	11		5	3	1	1
23/fev/15	11		6	2	1	3
23/fev/15	11		7	5	1	1
23/fev/15	11		8			4
23/fev/15	11		9			1	3	4
23/fev/15	11		10		1	3	4
23/fev/15	11		11		2	1	1
23/fev/15	12	7	1	6
23/fev/15	12		2	1	1	2	3
23/fev/15	12		3	2	3	1		6
23/fev/15	12		4				3
23/fev/15	12		5				4
23/fev/15	12		6		1	1	4
23/fev/15	12		7	3	2	1	2	2
23/fev/15	13	18	1	3
23/fev/15	13		2	5
23/fev/15	13		3	3		1
23/fev/15	13		4					8
23/fev/15	13		5	5		4
23/fev/15	13		6		1		2	4
23/fev/15	13		7				1	6
23/fev/15	14	9	1		2	2
23/fev/15	14		2	4	2	1	5
23/fev/15	14		3
23/fev/15	14		4
23/fev/15	14		5
23/fev/15	14		6					6
23/fev/15	14		7					7
23/fev/15	14		8					8
23/fev/15	14		9					6
23/fev/15	14		10					7
23/fev/15	14		11					8
23/fev/15	14		12					6
23/fev/15	15	11	1				3	4
23/fev/15	15		2			1	5	2
23/fev/15	15		3	4		1	1
23/fev/15	15		4	4	2	3	3
23/fev/15	16	5	1	5		1	4
23/fev/15	16		2	8	1	3
23/fev/15	16		3	3
23/fev/15	16		4	1
23/fev/15	16		5	5		1	3
23/fev/15	16		6	6			4
23/fev/15	16		7		1	1	3	3
23/fev/15	17	9	0	0	0	0	0	0
23/fev/15	18	5	1	4	1
23/fev/15	18		2	2	4	2	4	2
23/fev/15	18		3		1	3	8
23/fev/15	18		4	4
23/fev/15	18		5	5		2	3	1
23/fev/15	19	5	1		1	1	4
23/fev/15	19		2	5	4	1	2
23/fev/15	19		3	1	1	1	4	1
23/fev/15	19		4			1	4
23/fev/15	19		5	5	1	1	3
23/fev/15	20		1	5	2
23/fev/15	20		2				6
23/fev/15	20		3		2	2
23/fev/15	20		4					4
23/fev/15	20		5					8
23/fev/15	20		6			2	2
23/fev/15	20		7	3	1		2	5
12/fev/15	1	6	1	5
12/fev/15	2	7	1					6
12/fev/15	2		2					6
12/fev/15	2		3				3
12/fev/15	2		3	4
12/fev/15	3	4	1				1	8
12/fev/15	3		2	6
12/fev/15	3		3					6
12/fev/15	3		4	5
12/fev/15	3		5	3	2	1
12/fev/15	4	16	1					5
12/fev/15	4		2	3		1
12/fev/15	4		3	4	1
12/fev/15	4		4	4
12/fev/15	4		5	3			1
12/fev/15	5	4	1	3
12/fev/15	5		2	4	2	1
12/fev/15	6	4	1					6
12/fev/15	6		2	4	3		2
12/fev/15	6		3	4	1	1
12/fev/15	6		4	1		1	6	4
12/fev/15	6		5	6
12/fev/15	6		6	7	1
12/fev/15	6		7	4	1
12/fev/15	6		8	6
12/fev/15	7	2	1
12/fev/15	7		2					3
12/fev/15	7		3					2
12/fev/15	7		4					3
12/fev/15	7		5					4
12/fev/15	7		6					1
12/fev/15	7		7					2
12/fev/15	7		8	4
12/fev/15	7		9	4	1
12/fev/15	7		10	3	1
12/fev/15	8	8	1	4
12/fev/15	8		2	6
12/fev/15	8		3	4
12/fev/15	8		4				3	1
12/fev/15	8		5					6
12/fev/15	9	12	1	4
12/fev/15	9		2	3			3
12/fev/15	10	6	1					6
12/fev/15	10		2					6
12/fev/15	10		3					6
12/fev/15	10		4					6
12/fev/15	10		5					6
12/fev/15	10		6	6
12/fev/15	10		7	6			4	1
12/fev/15	10		8				6	3
12/fev/15	10		9	3		1
24/mar/15	1	3	1	3
24/mar/15	2	4	1				1	4
24/mar/15	2		2	4	1	2	6
24/mar/15	2		3	1	1	2	4	4
24/mar/15	2		4	2		1	4
24/mar/15	2		5	2		1	4
24/mar/15	2		6				6
24/mar/15	2		7	4	2	2
24/mar/15	2		8	4
24/mar/15	2		9	4
24/mar/15	2		10	4
24/mar/15	2		11	4
24/mar/15	3	7	1	4
24/mar/15	3		2	4
24/mar/15	3		3	2	1	2	2
24/mar/15	3		4				2	2
24/mar/15	4	3	1		1		3	3
24/mar/15	4		2	4	1	1	6
24/mar/15	4		3			6	6
24/mar/15	4		4	5
24/mar/15	4		5	3	1	2	2
24/mar/15	4		6	4		2
24/mar/15	4		7		2	1
24/mar/15	4		8	3	3	1
24/mar/15	4		9	2	1	1	3
24/mar/15	5	5	1	6
24/mar/15	5		2	5	1
24/mar/15	5		3	4	1	2	6
24/mar/15	5		4	4		3	6	1
24/mar/15	5		5				5	2
24/mar/15	5		6	4	1	2
24/mar/15	5		7		1	1	2
24/mar/15	5		8	3	1		1
24/mar/15	5		9		1	3
24/mar/15	5		10			2	3
24/mar/15	5		11				4	6
24/mar/15	5		12	4			3
24/mar/15	5		13				1	6
24/mar/15	6	3	1	1		3	2
24/mar/15	6		2	6
24/mar/15	6		3	4	2	3	4
24/mar/15	6		4	5	2
24/mar/15	9	6	1		2		3	5
24/mar/15	9		2				7	1
24/mar/15	9		3			2	2
24/mar/15	9		4				4
24/mar/15	10	3	1	4
24/mar/15	10		2	4	2		3
24/mar/15	10		3	2	1	1	1
24/mar/15	10		4	5	1	2	1
24/mar/15	10		5	4	1
24/mar/15	11	12	1	4	1	1	3
24/mar/15	11		2	3			3
24/mar/15	11		3	2	1	1	1
24/mar/15	11		4			2	2	2
24/mar/15	11		5			1	4
24/mar/15	11		6	2	1	1	4
24/mar/15	11		7	2	2	1	4
24/mar/15	11		8		1		3	1
24/mar/15	11		9	4	1	1	6
24/mar/15	12	5	1	5
24/mar/15	12		2	6
24/mar/15	12		3	8
24/mar/15	12		4	3			7
24/mar/15	12		5	1	1	2
24/mar/15	12		6	1	2	2	3
24/mar/15	13	3	1	4	2		8	3
24/mar/15	13		2	3	1	1	4
24/mar/15	13		3	3	1		2
24/mar/15	13		4		2	1	3
24/mar/15	13		5	3	2	2
24/mar/15	13		6			1	4
24/mar/15	13		7		1	1	3
24/mar/15	13		8					5
24/mar/15	14	1	1	3	3
24/mar/15	14		2	3	1		4
24/mar/15	14		3			1	3	4
24/mar/15	14		4				3	2
24/mar/15	14		5	3	1		2
24/mar/15	15	5	1		1	2	1
24/mar/15	15		2	4	1
24/mar/15	15		3		1	2	2
24/mar/15	15		4			1	5	3
24/mar/15	15		5	4	2	2	1
24/mar/15	15		6			2	4	3
24/mar/15	15		7				8
24/mar/15	15		8	5	2	1
24/mar/15	16	5	1	2	2	1	7
24/mar/15	16		2	3	1		2	5
24/mar/15	16		3			2	4
24/mar/15	16		4		2		6	2
24/mar/15	16		5				3	2
24/mar/15	16		6			2	4	1
24/mar/15	16		7			2	4
24/mar/15	16		8			1	4	3
24/mar/15	16		9	3			3	2
24/mar/15	17	3	1	1		1	2
24/mar/15	17		2	1	1	2
24/mar/15	17		3	1		1	5	2
24/mar/15	17		4		1	1	4
24/mar/15	17		5	4	1
24/mar/15	17		6	5
24/mar/15	17		7		1	2	6	2
24/mar/15	17		8		1	2	3	2
24/mar/15	18	5	1				4	2
24/mar/15	18		2	2		2	5	3
24/mar/15	18		3		2	1	5	3
24/mar/15	18		4			1	5	3
24/mar/15	18		5		3	3	4
24/mar/15	18		6			2	4
24/mar/15	18		7			3	8
24/mar/15	19	2	1	1	2	3	2
24/mar/15	19		2	1	1	2	1
24/mar/15	19		3	5
24/mar/15	19		4	3	1	2	5
24/mar/15	19		5			3
24/mar/15	20	4	1		3	3	3
24/mar/15	20		2			2	4
24/mar/15	20		3	5
24/mar/15	20		4	3	2	1
24/mar/15	20		5			1	5
24/mar/15	20		6				6
24/mar/15	20		7	1		2	5
24/mar/15	20		8	5
24/mar/15	20		9	6
24/mar/15	20		10				7
14/abr/15	1	6	1	5
14/abr/15	2	4	1	1	1	1	3
14/abr/15	2		2	2	1	2	1	5
14/abr/15	2		3	3	2	1
14/abr/15	2		4	4	1	1
14/abr/15	2		5	2	1	1	3	2
14/abr/15	3	5	1			1	2
14/abr/15	3		2	2	2	2
14/abr/15	3		3	2	2	1	3	2
14/abr/15	3		4	7			1
14/abr/15	3		5				3
14/abr/15	3		6	6	2		2
14/abr/15	3		7	4	1		1
14/abr/15	4	6	1			1	5
14/abr/15	4		2	3	1
14/abr/15	4		3	3	1		1
14/abr/15	4		4	3			2
14/abr/15	4		5		1	2	2
14/abr/15	4		6	2	1		3	3
14/abr/15	5	8	1	1	1	2	2
14/abr/15	5		2	2	1	2	3	2
14/abr/15	5		3	2	1	2	1	5
14/abr/15	5		4	2	2	1
14/abr/15	5		5	4	2	2	3
14/abr/15	5		6	4	2	2	2
14/abr/15	5		7				4	3
14/abr/15	5		8		2	3	6
14/abr/15	5		9	6			2
14/abr/15	5		10	3	2	1	3
14/abr/15	5		11	2	1	1	4	7
14/abr/15	5		12	1	3		6
14/abr/15	6	2	1	2	1		4
14/abr/15	6		2		2	1	4
14/abr/15	6		3	2	1		3
14/abr/15	6		4	4		2	5
14/abr/15	7	3	1				2	6
14/abr/15	7		2	8		1	1
14/abr/15	7		3	3		2	3
14/abr/15	7		4	5
14/abr/15	7		5					6
14/abr/15	7		6	2		1	4	4
14/abr/15	7		7	5		2	4	4
14/abr/15	7		8	3		3	4	6
14/abr/15	7		9		1	1	5
14/abr/15	8	10	1	5
14/abr/15	8		2	3	1	1
14/abr/15	8		3	3	2
14/abr/15	8		4	3	1	1	6
14/abr/15	8		5	1	2	1	3
14/abr/15	8		6	4	1	1
14/abr/15	8		7			1	3
14/abr/15	8		8				5	2
14/abr/15	8		9				3	6
14/abr/15	9	7	1	4	3	3	3
14/abr/15	9		2	5	1	1
14/abr/15	9		3		2	2	2
14/abr/15	9		4				5	2
14/abr/15	10	7	1	4	1
14/abr/15	10		2		1	1	8
14/abr/15	10		3	3		2	4	1
14/abr/15	10		4				8	6
14/abr/15	10		5				7	3
14/abr/15	10		6	1	1	1	4	1
14/abr/15	10		7	1	1	1	4
14/abr/15	10		8		1	1	8
14/abr/15	10		9		1	1	4	4
14/abr/15	10		10	1	2	3
14/abr/15	11	5	1		1	2	4
14/abr/15	11		2		1	1	4
14/abr/15	12	6	1	4	1	1	5
14/abr/15	12		2		1	2	5
14/abr/15	12		3	3	1
14/abr/15	13	2	1	3		1	6
14/abr/15	13		2	6
14/abr/15	13		3		1		7	6
14/abr/15	13		4	4	1	1
14/abr/15	14	3	1				5	8
14/abr/15	14		2	3	2	1
14/abr/15	14		3			1	5
14/abr/15	14		4	4		1	4	3
14/abr/15	14		5	2	1		8
14/abr/15	14		6	5	1	1	4
14/abr/15	14		7				2	6
14/abr/15	14		8	2	2	1	3
14/abr/15	15	5	1	6			6
14/abr/15	15		2	3	2		4
14/abr/15	15		3	1	1		7
14/abr/15	15		4			1	4	3
14/abr/15	15		5	3	2	1
14/abr/15	15		6	2	2		4
14/abr/15	15		7	4	2	1	4
14/abr/15	15		8				3	4
14/abr/15	15		9	4	1	2
14/abr/15	16	4	1		2	1	6	3
14/abr/15	16		2			2	4
14/abr/15	16		3		1	1	4	3
14/abr/15	16		4		2	2
14/abr/15	16		5			2	7	2
14/abr/15	16		6			3	5
14/abr/15	16		7			1	10	2
14/abr/15	16		8	4	3	1
14/abr/15	17	4	1	3		1	4	8
14/abr/15	17		2	4
14/abr/15	17		3		1	1	4
14/abr/15	17		4	4	3
14/abr/15	17		5			2	6
14/abr/15	17		6	3		1	3
14/abr/15	17		7	1	2	1	4
14/abr/15	17		8				1	6
14/abr/15	17		9				2	6
14/abr/15	17		10				3	3
14/abr/15	17		11	4	1	1	1	6
14/abr/15	18	4	1		2	3	3
14/abr/15	18		2	1	3	3	4
14/abr/15	18		3	3		2	6	4
14/abr/15	19	5	1	1	1			5
14/abr/15	19		2		2	1	3
14/abr/15	19		3	3	2	1	7
14/abr/15	19		4				6
14/abr/15	19		5	2		2	4
14/abr/15	20	4	1	1	1	1	4	6
14/abr/15	20		2	2	2	1	5	1
14/abr/15	20		3	2	3	1	2
14/abr/15	20		4		2	2	5
14/abr/15	20		5			2	3	2
14/abr/15	20		6		2	2	4
16/mai/15	1	9	1					6
16/mai/15	1		2					6
16/mai/15	1		3					6
16/mai/15	1		4					6
16/mai/15	1		5					6
16/mai/15	1		6				3
16/mai/15	1		7	1	2
16/mai/15	1		8		1	3
16/mai/15	1		9		1	1
16/mai/15	2		4	0	0	0	0	0	vegetative only
16/mai/15	3	8	1					4
16/mai/15	4	4	0	0	0	0	0	0	vegetative only
16/mai/15	5	8	1					6
16/mai/15	5		2				3	6
16/mai/15	5		3			2	3	3
16/mai/15	5		4	3	2	1
16/mai/15	5		5					4
16/mai/15	6	3	1					8
16/mai/15	6		2					8
16/mai/15	6		3					4
16/mai/15	6		4					6
16/mai/15	6		5					6
16/mai/15	6		6					6
16/mai/15	6		7				6	1
16/mai/15	6		8	4		1	4	6
16/mai/15	6		9	5	3
16/mai/15	7	12	0	0	0	0	0	0	vegetative only
16/mai/15	8	4	1					6
16/mai/15	8		2					7
16/mai/15	8		3					8
16/mai/15	8		4					6
16/mai/15	8		5					7
16/mai/15	8		6					8
16/mai/15	8		7	3	1		1
16/mai/15	8		8				3	3
16/mai/15	8		9	3	1
16/mai/15	9	5	1	3			1	6
16/mai/15	9		2					6
16/mai/15	9		3	1	1	1	2	2
16/mai/15	9		4	6
16/mai/15	9		5				5
16/mai/15	9		6	3			2
16/mai/15	9		7		1			4
16/mai/15	9		8			1	2
16/mai/15	10	8	1	1			1	5
16/mai/15	10		2				3	3
16/mai/15	10		3					6
16/mai/15	10		4					8
16/mai/15	10		5	1			3
16/mai/15	11	9	1				7	8
16/mai/15	11		2			2	6
16/mai/15	11		3	2	2	1	1
16/mai/15	11		4	8	1
16/mai/15	11		5		1	2	9	3
16/mai/15	11		6					8
16/mai/15	11		7					8
16/mai/15	11		8	8	3
16/mai/15	11		9				2	4
16/mai/15	11		10			2	9
16/mai/15	12	4	1					6
16/mai/15	12		2					7
16/mai/15	12		3					8
16/mai/15	12		4					6
16/mai/15	12		5					7
16/mai/15	12		6					8
16/mai/15	12		7					6
16/mai/15	12		8	2	2	1	2
16/mai/15	12		9			1	2	3
16/mai/15	12		10	1	1	1	4
16/mai/15	12		11	6
16/mai/15	12		12	1
16/mai/15	12		13	3	1	2
16/mai/15	13	5	1					6
16/mai/15	13		2					7
16/mai/15	13		3					8
16/mai/15	13		4					6
16/mai/15	13		5					7
16/mai/15	13		6					8
16/mai/15	13		7					6
16/mai/15	13		8					7
16/mai/15	13		9	3			3
16/mai/15	13		10				5	6
16/mai/15	13		11	2	2		1
16/mai/15	13		12	4	1
16/mai/15	13		13				4	2
16/mai/15	13		14		1		6	1
16/mai/15	14	6	1	4	1	2	5
16/mai/15	14		2				2	6
16/mai/15	14		3				4	6
16/mai/15	14		4	4	2		4
16/mai/15	14		5	2	2		3
16/mai/15	14		6	3			5	2
16/mai/15	14		7			1	6	3
16/mai/15	14		8		1		5	6
16/mai/15	14		9				3	8
16/mai/15	14		10				5	2
16/mai/15	14		11	4	2	3
16/mai/15	15	6	1					6
16/mai/15	15		2			1	3
16/mai/15	15		3	2	1	1	4
16/mai/15	15		4			1	4
16/mai/15	15		5				3
16/mai/15	15		6		2	1	2
16/mai/15	15		7		1	1	1
16/mai/15	15		8		1	1	4
16/mai/15	15		9			3	2
16/mai/15	15		10					6
16/mai/15	15		11					6
16/mai/15	15		12	6
16/mai/15	16	9	1		1	2	4	4
16/mai/15	16		2	2	1		4	6
16/mai/15	16		3		1	1	3	3
16/mai/15	16		4		1		5
16/mai/15	16		5	3			3
16/mai/15	16		6					6
16/mai/15	16		7					7
16/mai/15	16		8					8
16/mai/15	16		9					6
16/mai/15	16		10					7
16/mai/15	16		11					8
16/mai/15	16		12					6
16/mai/15	16		13					7
16/mai/15	16		14					8
16/mai/15	17		1					6
16/mai/15	17		2					7
16/mai/15	17		3					8
16/mai/15	17		4					6
16/mai/15	17		5					7
16/mai/15	17		6					8
16/mai/15	17		7					6
16/mai/15	17		8					7
16/mai/15	17		9	6
16/mai/15	17		10	5	2	2	2
16/mai/15	17		11	2	3		3
16/mai/15	17		12				2	6
16/mai/15	18	2	1				2	5
16/mai/15	18		2			1	3
16/mai/15	18		3	1	1		4	3
16/mai/15	18		4	4	1	3	4
16/mai/15	18		5				2	2
16/mai/15	18		6					3
16/mai/15	18		7					4
16/mai/15	18		8					3
16/mai/15	18		9					4
16/mai/15	19	9	1					5
16/mai/15	19		2					6
16/mai/15	19		3					7
16/mai/15	19		4					5
16/mai/15	19		5					6
16/mai/15	19		6					7
16/mai/15	19		7					5
16/mai/15	19		8					6
16/mai/15	19		9				4
16/mai/15	19		10	3		1	2	2
16/mai/15	20	2	1	1	2	1	4
16/mai/15	20		2	1	1	1	5
16/mai/15	20		3	1	1	1	1
16/mai/15	20		4		1		2	5
16/mai/15	20		5	3	1
16/mai/15	20		6		1		3
16/mai/15	20		7		1		3	2
16/mai/15	20		8				5	1
16/mai/15	20		9	1	2	1	4
24/jun/15	1	4	1					predominantly
24/jun/15	1		2					predominantly
24/jun/15	1		3					predominantly
24/jun/15	1		4					predominantly
24/jun/15	1		5					predominantly
24/jun/15	1		6					predominantly
24/jun/15	1		7					predominantly
24/jun/15	1		8					predominantly
24/jun/15	1		9					predominantly
24/jun/15	1		10					predominantly
24/jun/15	1		11			2	4
24/jun/15	1		12				3	4
24/jun/15	2	7	1		1		3
24/jun/15	2		2	4
24/jun/15	2		3	2	1	1		3
24/jun/15	2		4	3				4
24/jun/15	3	7	1		1	1	3
24/jun/15	4	8	1					predominantly
24/jun/15	4		2					predominantly
24/jun/15	4		3					predominantly
24/jun/15	4		4					predominantly
24/jun/15	4		5					predominantly
24/jun/15	4		6					predominantly
24/jun/15	4		7					predominantly
24/jun/15	4		8					predominantly
24/jun/15	4		9					predominantly
24/jun/15	4		10					predominantly
24/jun/15	4		11				2	6
24/jun/15	4		12		1	1	4
24/jun/15	4		13		1		7	1
24/jun/15	4		14	4	2		3	6
24/jun/15	4		15	2	1	1	5
24/jun/15	5	3	1					predominantly
24/jun/15	5		2					predominantly
24/jun/15	5		3					predominantly
24/jun/15	5		4					predominantly
24/jun/15	5		5					predominantly
24/jun/15	5		6					predominantly
24/jun/15	5		7					predominantly
24/jun/15	5		8					predominantly
24/jun/15	5		9					predominantly
24/jun/15	5		10					predominantly
[truncated: 633 more rows]
